# Supplementary material for: Dicyclo­hexyl­ammonium hydrogen phenyl­phospho­nate
Source: Acta Crystallogr Sect E Struct Rep Online. 2012 Apr 18;68(Pt 5):o1432. doi: 10.1107/S160053681201553X (PMC3344552; doi:10.1107/S160053681201553X)
Supplement: Supplementary file 1 [file e-68-o1432-sup1.cif]

##############################################################################
#                                                                            #
# This CIF contains the data in a paper accepted for publication in          #
# Acta Crystallographica Section E. It conforms to the requirements of       #
# Notes for Authors for Acta Crystallographica Section E, and has been       #
# peer reviewed under the auspices of the IUCr Commission on Journals.       #
#                                                                            #
# Full details of the Crystallographic Information File format               #
# are given in the paper "The Crystallographic Information File (CIF):       #
# a New Standard Archive File for Crystallography" by S. R. Hall, F. H.      #
# Allen and I. D. Brown [Acta Cryst. (1991), A47, 655-685].                  #
#                                                                            #
# The current version of the core CIF dictionary is obtainable from          #
# ftp://ftp.iucr.org/pub/cif_core.dic.                                       #
#                                                                            #
# Software is freely available for graphical display of the structure(s)     #
# in this CIF. For information consult the CIF software page                 #
# http://www.iucr.org/resources/cif/software.                                #
#                                                                            #
# This file may be used for bona fide research purposes within the           #
# scientific community so long as proper attribution is given to the journal # 
# article from which it was obtained.                                        #
#                                                                            #
##############################################################################
data_I
_audit_creation_method     SHELXL-97
_chemical_name_systematic     'dicyclohexylammonium hydrogen phenylphosphonate'
_chemical_name_common     ?
_chemical_formula_moiety     'C12 H24 N +, C6 H6 O3 P -'
_chemical_formula_sum     'C18 H30 N O3 P'
_chemical_formula_iupac     'C12 H24 N +, C6 H6 O3 P -'
_chemical_formula_weight     339.40
_chemical_melting_point     ?
_symmetry_cell_setting     monoclinic
_symmetry_space_group_name_H-M     'P 21/n'
_symmetry_space_group_name_hall     '-P 2yn'
loop_
    _symmetry_equiv_pos_site_id
    _symmetry_equiv_pos_as_xyz
    1 x,y,z
    2 1/2-x,1/2+y,1/2-z
    3 -x,-y,-z
    4 1/2+x,1/2-y,1/2+z
_cell_length_a     13.3212(4)
_cell_length_b     8.9093(3)
_cell_length_c     16.0670(5)
_cell_angle_alpha     90
_cell_angle_beta     104.3850(10)
_cell_angle_gamma     90
_cell_volume     1847.09(10)
_cell_formula_units_Z     4
_cell_measurement_reflns_used     10987
_cell_measurement_theta_min     3.87
_cell_measurement_theta_max     69.52
_cell_measurement_temperature     150
_exptl_crystal_description     'block'
_exptl_crystal_colour     'Colourless'
_exptl_crystal_size_max     0.16
_exptl_crystal_size_mid     0.12
_exptl_crystal_size_min     0.08
_exptl_crystal_density_diffrn     1.220
_exptl_crystal_density_meas     ?
_exptl_crystal_density_method     'not measured'
_exptl_crystal_F_000     736
_exptl_absorpt_coefficient_mu     1.430
_exptl_absorpt_correction_Type     multi-scan
_exptl_absorpt_process_details     '(SADABS; Sheldrick, 2004)'
_exptl_absorpt_correction_T_min     0.7492
_exptl_absorpt_correction_T_max     0.8919
_exptl_special_details     ?
_diffrn_ambient_temperature     150
_diffrn_radiation_type     CuK\a
_diffrn_radiation_wavelength     1.54178
_diffrn_radiation_source     'Rotating Anode'
_diffrn_radiation_monochromator     'Helios optics'
_diffrn_measurement_device_type     'Bruker Microstar'
_diffrn_measurement_method     '\w'
_diffrn_detector_area_resol_mean     8.3
_diffrn_reflns_number     21802
_diffrn_reflns_av_R_equivalents     0.045
_diffrn_reflns_av_sigmaI/netI     0.0294
_diffrn_reflns_theta_min     3.87
_diffrn_reflns_theta_max     69.96
_diffrn_reflns_theta_full     69.96
_diffrn_measured_fraction_theta_max     0.987
_diffrn_measured_fraction_theta_full     0.987
_diffrn_reflns_limit_h_min     -15
_diffrn_reflns_limit_h_max     16
_diffrn_reflns_limit_k_min     -10
_diffrn_reflns_limit_k_max     10
_diffrn_reflns_limit_l_min     -19
_diffrn_reflns_limit_l_max     17
_refine_special_details
;
Refinement of <i>F</i>^2^ against ALL reflections. The weighted <i>R</i>-factor
<i>wR</i> and goodness of fit <i>S</i> are based on <i>F</i>^2^, conventional
<i>R</i>-factors <i>R</i> are based on <i>F</i>, with <i>F</i> set to zero for
negative <i>F</i>^2^. The threshold expression of <i>F</i>^2^ >
\s(<i>F</i>^2^) is used only for calculating <i>R</i>-factors(gt) <i>etc</i>.
and is not relevant to the choice of reflections for refinement.
<i>R</i>-factors based on <i>F</i>^2^ are statistically about twice as large
as those based on <i>F</i>, and <i>R</i>- factors based on ALL data will be
even larger.
;
_reflns_number_total     3456
_reflns_number_gt     3221
_reflns_threshold_expression     I>2\s(I)
_refine_ls_structure_factor_coef     Fsqd
_refine_ls_matrix_type     full
_refine_ls_R_factor_all     0.0380
_refine_ls_R_factor_gt     0.0355
_refine_ls_wR_factor_gt     0.0953
_refine_ls_wR_factor_ref     0.0976
_refine_ls_goodness_of_fit_ref     1.081
_refine_ls_restrained_S_all     1.081
_refine_ls_number_reflns     3456
_refine_ls_number_parameters     210
_refine_ls_number_restraints     0
_refine_ls_hydrogen_treatment     constr
_refine_ls_weighting_scheme     calc
_refine_ls_weighting_details
         'calc w=1/[\s^2^(Fo^2^)+(0.0485P)^2^+0.5837P] where P=(Fo^2^+2Fc^2^)/3'
_atom_sites_solution_hydrogens     geom
_atom_sites_solution_primary     direct
_atom_sites_solution_secondary     difmap
_refine_ls_shift/su_max     0.000
_refine_ls_shift/su_mean     0.000
_refine_diff_density_max     0.339
_refine_diff_density_min     -0.341
_refine_ls_extinction_method     none
_refine_ls_extinction_coef     ?
loop_
    _atom_type_symbol
    _atom_type_description
    _atom_type_scat_dispersion_real
    _atom_type_scat_dispersion_imag
    _atom_type_scat_source
    'C' 'C' 0.0181 0.0091
                         'International Tables Vol C Tables 4.2.6.8 and 6.1.1.4'
    'H' 'H' 0.0000 0.0000
                         'International Tables Vol C Tables 4.2.6.8 and 6.1.1.4'
    'N' 'N' 0.0311 0.0180
                         'International Tables Vol C Tables 4.2.6.8 and 6.1.1.4'
    'O' 'O' 0.0492 0.0322
                         'International Tables Vol C Tables 4.2.6.8 and 6.1.1.4'
    'P' 'P' 0.2955 0.4335
                         'International Tables Vol C Tables 4.2.6.8 and 6.1.1.4'
_computing_data_collection     'APEX2  (Bruker, 2009)'
_computing_cell_refinement     'SAINT (Bruker, 2009)'
_computing_data_reduction     'SAINT (Bruker, 2009)'
_computing_structure_solution     'SHELXS97 (Sheldrick, 2008)'
_computing_structure_refinement     'SHELXL97 (Sheldrick, 2008)'
_computing_molecular_graphics
            'SHELXTL (Sheldrick, 2008) and Mercury (Macrae <i>et al.</i>, 2008)'
_computing_publication_material
                         'SHELXTL (Sheldrick, 2008) and publCIF (Westrip, 2010)'
loop_
    _atom_site_type_symbol
    _atom_site_label
    _atom_site_fract_x
    _atom_site_fract_y
    _atom_site_fract_z
    _atom_site_U_iso_or_equiv
    _atom_site_thermal_displace_type
    _atom_site_calc_flag
    _atom_site_refinement_flags
    _atom_site_occupancy
    _atom_site_disorder_assembly
    _atom_site_disorder_group
    N N1 0.61697(8) 0.08819(12) 0.61698(7) 0.0241(3) Uani d . 1.000 . .
    C C7 0.78359(11) 0.20505(17) 0.60436(11) 0.0360(4) Uani d . 1.000 . .
    C C8 0.88185(13) 0.17940(19) 0.57279(13) 0.0474(6) Uani d . 1.000 . .
    C C9 0.85691(14) 0.1191(2) 0.48160(12) 0.0504(6) Uani d . 1.000 . .
    C C10 0.79476(14) -0.02535(19) 0.47509(11) 0.0456(6) Uani d . 1.000 . .
    C C11 0.69609(12) -0.00267(17) 0.50547(9) 0.0347(4) Uani d . 1.000 . .
    C C12 0.71952(10) 0.06220(15) 0.59617(9) 0.0270(4) Uani d . 1.000 . .
    C C13 0.61555(10) 0.16079(14) 0.70110(8) 0.0246(4) Uani d . 1.000 . .
    C C14 0.50257(10) 0.18592(16) 0.70178(9) 0.0297(4) Uani d . 1.000 . .
    C C15 0.49544(11) 0.25630(18) 0.78668(10) 0.0359(4) Uani d . 1.000 . .
    C C16 0.54933(12) 0.15792(18) 0.86212(10) 0.0375(5) Uani d . 1.000 . .
    C C17 0.66214(11) 0.13042(17) 0.86139(9) 0.0335(4) Uani d . 1.000 . .
    C C18 0.67143(10) 0.06407(15) 0.77601(8) 0.0285(4) Uani d . 1.000 . .
    P P1 0.48868(2) 0.32919(3) 0.40858(2) 0.02350(10)
                                                    Uani d . 1.000 . .
    O O1 0.52613(7) 0.31140(10) 0.50502(6) 0.0267(3) Uani d . 1.000 . .
    O O2 0.43638(8) 0.19710(11) 0.35992(6) 0.0353(3) Uani d . 1.000 . .
    O O3 0.41421(7) 0.46904(10) 0.38831(6) 0.0278(3) Uani d . 1.000 . .
    C C1 0.59865(10) 0.38079(15) 0.36779(8) 0.0267(4) Uani d . 1.000 . .
    C C2 0.61401(14) 0.31648(17) 0.29338(10) 0.0401(5) Uani d . 1.000 . .
    C C3 0.69755(16) 0.3597(2) 0.26150(12) 0.0534(7) Uani d . 1.000 . .
    C C4 0.76585(14) 0.46728(19) 0.30332(13) 0.0492(6) Uani d . 1.000 . .
    C C5 0.75229(12) 0.53178(18) 0.37773(11) 0.0401(5) Uani d . 1.000 . .
    C C6 0.66913(11) 0.48883(16) 0.40993(9) 0.0309(4) Uani d . 1.000 . .
    H H1A 0.57730 0.14630 0.57380 0.0360 Uiso c R 1.000 . .
    H H1B 0.58430 -0.00320 0.61490 0.0360 Uiso c R 1.000 . .
    H H7A 0.80310 0.23750 0.66520 0.0430 Uiso c R 1.000 . .
    H H7B 0.74170 0.28580 0.57010 0.0430 Uiso c R 1.000 . .
    H H8A 0.91990 0.27540 0.57510 0.0570 Uiso c R 1.000 . .
    H H8B 0.92740 0.10730 0.61150 0.0570 Uiso c R 1.000 . .
    H H9A 0.92210 0.09980 0.46440 0.0600 Uiso c R 1.000 . .
    H H9B 0.81670 0.19490 0.44190 0.0600 Uiso c R 1.000 . .
    H H10A 0.83780 -0.10390 0.51050 0.0550 Uiso c R 1.000 . .
    H H10B 0.77630 -0.06020 0.41470 0.0550 Uiso c R 1.000 . .
    H H11A 0.66020 -0.10020 0.50450 0.0420 Uiso c R 1.000 . .
    H H11B 0.64910 0.06620 0.46550 0.0420 Uiso c R 1.000 . .
    H H12 0.75910 -0.01410 0.63710 0.0320 Uiso c R 1.000 . .
    H H13 0.65120 0.26030 0.70480 0.0290 Uiso c R 1.000 . .
    H H14A 0.46530 0.08880 0.69370 0.0360 Uiso c R 1.000 . .
    H H14B 0.46920 0.25290 0.65370 0.0360 Uiso c R 1.000 . .
    H H15A 0.52820 0.35680 0.79260 0.0430 Uiso c R 1.000 . .
    H H15B 0.42170 0.26900 0.78700 0.0430 Uiso c R 1.000 . .
    H H16A 0.51270 0.06060 0.85890 0.0450 Uiso c R 1.000 . .
    H H16B 0.54650 0.20750 0.91660 0.0450 Uiso c R 1.000 . .
    H H17A 0.69400 0.06080 0.90860 0.0400 Uiso c R 1.000 . .
    H H17B 0.70060 0.22640 0.87170 0.0400 Uiso c R 1.000 . .
    H H18A 0.74550 0.05610 0.77590 0.0340 Uiso c R 1.000 . .
    H H18B 0.64150 -0.03820 0.76940 0.0340 Uiso c R 1.000 . .
    H H2 0.56710 0.24240 0.26400 0.0480 Uiso c R 1.000 . .
    H H3 0.70750 0.31480 0.21050 0.0640 Uiso c R 1.000 . .
    H H3A 0.43610 0.53690 0.42460 0.0420 Uiso c R 1.000 . .
    H H4 0.82240 0.49710 0.28090 0.0590 Uiso c R 1.000 . .
    H H5 0.79970 0.60540 0.40690 0.0480 Uiso c R 1.000 . .
    H H6 0.66000 0.53350 0.46130 0.0370 Uiso c R 1.000 . .
loop_
    _atom_site_aniso_label
    _atom_site_aniso_U_11
    _atom_site_aniso_U_22
    _atom_site_aniso_U_33
    _atom_site_aniso_U_12
    _atom_site_aniso_U_13
    _atom_site_aniso_U_23
    N1 0.0276(5) 0.0192(5) 0.0238(5) -0.0008(4) 0.0032(4) 0.0000(4)
    C7 0.0332(7) 0.0271(7) 0.0489(9) -0.0022(6) 0.0124(7) -0.0015(6)
    C8 0.0360(8) 0.0408(10) 0.0700(12) -0.0010(7) 0.0217(8) 0.0067(8)
    C9 0.0545(10) 0.0475(10) 0.0595(11) 0.0129(8) 0.0339(9) 0.0174(8)
    C10 0.0634(11) 0.0403(9) 0.0396(9) 0.0131(8) 0.0251(8) 0.0038(7)
    C11 0.0468(8) 0.0285(7) 0.0297(7) 0.0028(6) 0.0111(6) -0.0007(6)
    C12 0.0302(7) 0.0217(6) 0.0292(7) 0.0024(5) 0.0074(5) 0.0004(5)
    C13 0.0286(7) 0.0185(6) 0.0254(7) -0.0005(5) 0.0044(5) -0.0015(5)
    C14 0.0285(7) 0.0290(7) 0.0302(7) 0.0033(5) 0.0046(6) 0.0043(5)
    C15 0.0349(7) 0.0358(8) 0.0385(8) 0.0055(6) 0.0121(6) -0.0022(6)
    C16 0.0432(8) 0.0409(9) 0.0292(8) -0.0010(7) 0.0105(6) -0.0028(6)
    C17 0.0391(8) 0.0326(8) 0.0256(7) 0.0007(6) 0.0018(6) -0.0028(6)
    C18 0.0316(7) 0.0257(7) 0.0245(7) 0.0035(5) 0.0001(5) -0.0016(5)
    P1 0.0288(2) 0.0179(2) 0.0229(2) -0.00240(10)
                                                0.00460(10)
                                                          0.00040(10)
    O1 0.0342(5) 0.0218(5) 0.0240(5) 0.0016(4) 0.0072(4) 0.0029(3)
    O2 0.0477(6) 0.0236(5) 0.0325(5) -0.0097(4) 0.0060(5) -0.0035(4)
    O3 0.0270(5) 0.0248(5) 0.0285(5) 0.0002(4) 0.0008(4) 0.0000(4)
    C1 0.0343(7) 0.0201(6) 0.0258(7) 0.0042(5) 0.0079(5) 0.0043(5)
    C2 0.0615(10) 0.0278(8) 0.0359(8) -0.0015(7) 0.0216(7) -0.0011(6)
    C3 0.0848(14) 0.0386(9) 0.0523(11) 0.0060(9) 0.0464(10) 0.0020(8)
    C4 0.0544(10) 0.0389(9) 0.0673(12) 0.0076(8) 0.0396(9) 0.0146(8)
    C5 0.0342(7) 0.0362(8) 0.0523(10) -0.0008(6) 0.0151(7) 0.0093(7)
    C6 0.0313(7) 0.0299(7) 0.0318(7) 0.0003(6) 0.0084(6) 0.0036(6)
_geom_special_details
;
 Bond distances, angles etc. have been calculated using the
 rounded fractional coordinates. All su's are estimated
 from the variances of the (full) variance-covariance matrix.
 The cell esds are taken into account in the estimation of
 distances, angles and torsion angles
;
loop_
    _geom_bond_atom_site_label_1
    _geom_bond_atom_site_label_2
    _geom_bond_site_symmetry_1
    _geom_bond_site_symmetry_2
    _geom_bond_distance
    _geom_bond_publ_flag
    P1 O1 . . 1.5136(10) no
    P1 O2 . . 1.4869(10) no
    P1 O3 . . 1.5755(10) no
    P1 C1 . . 1.8066(14) no
    O3 H3A . . 0.8400 no
    N1 C12 . . 1.5029(18) no
    N1 C13 . . 1.5027(17) no
    N1 H1A . . 0.9200 no
    N1 H1B . . 0.9200 no
    C7 C12 . . 1.520(2) no
    C7 C8 . . 1.534(2) no
    C8 C9 . . 1.518(3) no
    C9 C10 . . 1.520(3) no
    C10 C11 . . 1.525(2) no
    C11 C12 . . 1.526(2) no
    C13 C14 . . 1.5243(19) no
    C13 C18 . . 1.5166(18) no
    C14 C15 . . 1.526(2) no
    C15 C16 . . 1.523(2) no
    C16 C17 . . 1.526(2) no
    C17 C18 . . 1.5267(19) no
    C7 H7A . . 0.9900 no
    C7 H7B . . 0.9900 no
    C8 H8B . . 0.9900 no
    C8 H8A . . 0.9900 no
    C9 H9A . . 0.9900 no
    C9 H9B . . 0.9900 no
    C10 H10A . . 0.9900 no
    C10 H10B . . 0.9900 no
    C11 H11A . . 0.9900 no
    C11 H11B . . 0.9900 no
    C12 H12 . . 1.0000 no
    C13 H13 . . 1.0000 no
    C14 H14B . . 0.9900 no
    C14 H14A . . 0.9900 no
    C15 H15A . . 0.9900 no
    C15 H15B . . 0.9900 no
    C16 H16A . . 0.9900 no
    C16 H16B . . 0.9900 no
    C17 H17A . . 0.9900 no
    C17 H17B . . 0.9900 no
    C18 H18B . . 0.9900 no
    C18 H18A . . 0.9900 no
    C1 C6 . . 1.397(2) no
    C1 C2 . . 1.386(2) no
    C2 C3 . . 1.390(3) no
    C3 C4 . . 1.376(3) no
    C4 C5 . . 1.378(3) no
    C5 C6 . . 1.388(2) no
    C2 H2 . . 0.9500 no
    C3 H3 . . 0.9500 no
    C4 H4 . . 0.9500 no
    C5 H5 . . 0.9500 no
    C6 H6 . . 0.9500 no
loop_
    _geom_angle_atom_site_label_1
    _geom_angle_atom_site_label_2
    _geom_angle_atom_site_label_3
    _geom_angle_site_symmetry_1
    _geom_angle_site_symmetry_2
    _geom_angle_site_symmetry_3
    _geom_angle
    _geom_angle_publ_flag
    O1 P1 O2 . . . 116.59(5) no
    O1 P1 O3 . . . 108.96(5) no
    O1 P1 C1 . . . 107.90(6) no
    O2 P1 O3 . . . 109.18(6) no
    O2 P1 C1 . . . 109.08(6) no
    O3 P1 C1 . . . 104.45(6) no
    P1 O3 H3A . . . 109.00 no
    C12 N1 C13 . . . 118.80(10) no
    H1A N1 H1B . . . 107.00 no
    C12 N1 H1A . . . 108.00 no
    C12 N1 H1B . . . 108.00 no
    C13 N1 H1B . . . 108.00 no
    C13 N1 H1A . . . 108.00 no
    C8 C7 C12 . . . 110.71(13) no
    C7 C8 C9 . . . 111.83(15) no
    C8 C9 C10 . . . 110.55(15) no
    C9 C10 C11 . . . 111.34(14) no
    C10 C11 C12 . . . 111.58(13) no
    C7 C12 C11 . . . 112.15(12) no
    N1 C12 C11 . . . 106.81(11) no
    N1 C12 C7 . . . 111.94(11) no
    C14 C13 C18 . . . 111.63(11) no
    N1 C13 C14 . . . 107.62(10) no
    N1 C13 C18 . . . 110.85(10) no
    C13 C14 C15 . . . 110.35(11) no
    C14 C15 C16 . . . 110.69(13) no
    C15 C16 C17 . . . 110.90(13) no
    C16 C17 C18 . . . 111.65(12) no
    C13 C18 C17 . . . 111.08(11) no
    C8 C7 H7B . . . 110.00 no
    C12 C7 H7A . . . 110.00 no
    C12 C7 H7B . . . 109.00 no
    C8 C7 H7A . . . 109.00 no
    H7A C7 H7B . . . 108.00 no
    H8A C8 H8B . . . 108.00 no
    C7 C8 H8A . . . 109.00 no
    C7 C8 H8B . . . 109.00 no
    C9 C8 H8B . . . 109.00 no
    C9 C8 H8A . . . 109.00 no
    C8 C9 H9B . . . 110.00 no
    C8 C9 H9A . . . 110.00 no
    H9A C9 H9B . . . 108.00 no
    C10 C9 H9A . . . 110.00 no
    C10 C9 H9B . . . 110.00 no
    C9 C10 H10B . . . 109.00 no
    C9 C10 H10A . . . 109.00 no
    C11 C10 H10A . . . 109.00 no
    C11 C10 H10B . . . 109.00 no
    H10A C10 H10B . . . 108.00 no
    C10 C11 H11A . . . 109.00 no
    C10 C11 H11B . . . 109.00 no
    C12 C11 H11A . . . 109.00 no
    C12 C11 H11B . . . 109.00 no
    H11A C11 H11B . . . 108.00 no
    N1 C12 H12 . . . 109.00 no
    C11 C12 H12 . . . 109.00 no
    C7 C12 H12 . . . 109.00 no
    C18 C13 H13 . . . 109.00 no
    N1 C13 H13 . . . 109.00 no
    C14 C13 H13 . . . 109.00 no
    C15 C14 H14A . . . 110.00 no
    C13 C14 H14B . . . 110.00 no
    C13 C14 H14A . . . 110.00 no
    C15 C14 H14B . . . 110.00 no
    H14A C14 H14B . . . 108.00 no
    H15A C15 H15B . . . 108.00 no
    C14 C15 H15B . . . 110.00 no
    C16 C15 H15A . . . 110.00 no
    C14 C15 H15A . . . 109.00 no
    C16 C15 H15B . . . 109.00 no
    C15 C16 H16B . . . 109.00 no
    C15 C16 H16A . . . 109.00 no
    H16A C16 H16B . . . 108.00 no
    C17 C16 H16A . . . 109.00 no
    C17 C16 H16B . . . 109.00 no
    C16 C17 H17B . . . 109.00 no
    C16 C17 H17A . . . 109.00 no
    C18 C17 H17A . . . 109.00 no
    C18 C17 H17B . . . 109.00 no
    H17A C17 H17B . . . 108.00 no
    C13 C18 H18A . . . 109.00 no
    C13 C18 H18B . . . 109.00 no
    C17 C18 H18A . . . 109.00 no
    C17 C18 H18B . . . 109.00 no
    H18A C18 H18B . . . 108.00 no
    P1 C1 C2 . . . 120.96(11) no
    C2 C1 C6 . . . 118.53(13) no
    P1 C1 C6 . . . 120.50(10) no
    C1 C2 C3 . . . 120.44(15) no
    C2 C3 C4 . . . 120.38(17) no
    C3 C4 C5 . . . 120.04(18) no
    C4 C5 C6 . . . 119.81(15) no
    C1 C6 C5 . . . 120.80(13) no
    C1 C2 H2 . . . 120.00 no
    C3 C2 H2 . . . 120.00 no
    C2 C3 H3 . . . 120.00 no
    C4 C3 H3 . . . 120.00 no
    C3 C4 H4 . . . 120.00 no
    C5 C4 H4 . . . 120.00 no
    C4 C5 H5 . . . 120.00 no
    C6 C5 H5 . . . 120.00 no
    C1 C6 H6 . . . 120.00 no
    C5 C6 H6 . . . 120.00 no
loop_
    _geom_torsion_atom_site_label_1
    _geom_torsion_atom_site_label_2
    _geom_torsion_atom_site_label_3
    _geom_torsion_atom_site_label_4
    _geom_torsion_site_symmetry_1
    _geom_torsion_site_symmetry_2
    _geom_torsion_site_symmetry_3
    _geom_torsion_site_symmetry_4
    _geom_torsion
    _geom_torsion_publ_flag
    O3 P1 C1 C2 . . . . -106.84(12) no
    O1 P1 C1 C6 . . . . -43.88(13) no
    O2 P1 C1 C6 . . . . -171.43(11) no
    O3 P1 C1 C6 . . . . 71.95(12) no
    O1 P1 C1 C2 . . . . 137.33(12) no
    O2 P1 C1 C2 . . . . 9.78(14) no
    C12 N1 C13 C18 . . . . -62.64(14) no
    C13 N1 C12 C11 . . . . -176.40(11) no
    C12 N1 C13 C14 . . . . 175.04(11) no
    C13 N1 C12 C7 . . . . -53.28(15) no
    C12 C7 C8 C9 . . . . 55.25(18) no
    C8 C7 C12 N1 . . . . -173.44(13) no
    C8 C7 C12 C11 . . . . -53.39(17) no
    C7 C8 C9 C10 . . . . -56.75(19) no
    C8 C9 C10 C11 . . . . 56.27(19) no
    C9 C10 C11 C12 . . . . -54.83(17) no
    C10 C11 C12 C7 . . . . 53.68(16) no
    C10 C11 C12 N1 . . . . 176.67(12) no
    N1 C13 C14 C15 . . . . 178.67(11) no
    C14 C13 C18 C17 . . . . -55.08(15) no
    C18 C13 C14 C15 . . . . 56.83(15) no
    N1 C13 C18 C17 . . . . -175.05(11) no
    C13 C14 C15 C16 . . . . -57.40(16) no
    C14 C15 C16 C17 . . . . 56.75(16) no
    C15 C16 C17 C18 . . . . -55.13(16) no
    C16 C17 C18 C13 . . . . 54.13(16) no
    P1 C1 C2 C3 . . . . 178.46(13) no
    C6 C1 C2 C3 . . . . -0.4(2) no
    P1 C1 C6 C5 . . . . -178.34(12) no
    C2 C1 C6 C5 . . . . 0.5(2) no
    C1 C2 C3 C4 . . . . -0.2(3) no
    C2 C3 C4 C5 . . . . 0.7(3) no
    C3 C4 C5 C6 . . . . -0.5(3) no
    C4 C5 C6 C1 . . . . 0.0(2) no
loop_
    _geom_hbond_atom_site_label_D
    _geom_hbond_atom_site_label_H
    _geom_hbond_atom_site_label_A
    _geom_hbond_site_symmetry_A
    _geom_hbond_distance_DH
    _geom_hbond_distance_HA
    _geom_hbond_distance_DA
    _geom_hbond_angle_DHA
    _geom_hbond_publ_flag
    O3 H3A O1 3_666 0.84 1.75 2.5920(13) 175 yes
    N1 H1A O1 . 0.92 1.86 2.7520(14) 161 yes
    N1 H1B O2 3_656 0.92 1.81 2.6897(15) 159 yes
    C18 H18A O3 4_555 0.99 2.52 3.3019(16) 136 yes
    C18 H18B O2 3_656 0.99 2.52 3.2693(16) 133 yes
data_global
_journal_date_recd_electronic     2012-03-30
_journal_date_accepted     2012-04-10
_journal_name_full     'Acta Crystallographica, Section E'
_journal_year     2012
_journal_volume     68
_journal_issue      5
_journal_page_first     o1432
_journal_page_last     o1432
_journal_paper_category     QO
_journal_paper_doi     10.1107/S160053681201553X
_journal_coeditor_code     HB6721
_publ_contact_author_name     'Tidiane Diop'
_publ_contact_author_address
;
Laboratoire de Chimie Minerale et Analytique
Departement de chimie
Faculte des Sciences et Techniques
Universite Cheikh Anta Diop
Dakar
Senegal
;
_publ_contact_author_email     'tijchimia@yahoo.fr'
_publ_contact_author_fax     '+221 33824 63 18'
_publ_contact_author_phone     '+221 77561 15 42'
_publ_section_title
;
Dicyclohexylammonium hydrogen phenylphosphonate
;
loop_
    _publ_author_name
    _publ_author_footnote
    _publ_author_address
    'Diop, Tidiane' .
;
Laboratoire de Chimie Minerale et Analytique
Departement de Chimie
Facult\'e des Sciences et Techniques
Universit\'e Cheikh Anta Diop
Dakar
Senegal
;
    'Diop, Libasse' .
;
Laboratoire de Chimie Minerale et Analytique
Departement de Chimie
Facult\'e des Sciences et Techniques
Universit\'e Cheikh Anta Diop
Dakar
Senegal
;
    'Maris, Thierry' .
;
Departement de Chimie,
Universit\'e de Montreal, CP 6128, Succ. Centre-Ville,
Montreal, Quebec, Canada H3C 3J7
;
    'Stoeckli-Evans, Helen' .
;
Institute of Physics
University of Neuch\^atel
rue Emile-Argand 11
CH-2000 Neuch\^atel
Switzerland
;
_iucr_refine_instructions_details
;
TITL sdiop2 in P2(1)/n
CELL 1.54178  13.3212   8.9093  16.0670  90.000 104.385  90.000
ZERR    4.00   0.0004   0.0003   0.0005   0.000   0.001   0.000
LATT 1
SYMM 1/2-X,1/2+Y,1/2-Z
SFAC C   H    N   O   P
UNIT 72  120  4   12  4
BOND $H
SIZE  0.08  0.12  0.16
TEMP -123
ACTA
HTAB
REM N1-H1B     0.900    1.884   161.60    2.752    O1
REM N1-H1A     0.900    1.828   159.18    2.688    O2 [ -x+1, -y, -z+1 ]
REM O3-H3A     0.820    1.775   174.71    2.593    O1 [ -x+1, -y+1, -z+1 ]
EQIV $1 -x+1, -y, -z+1
EQIV $2 -x+1, -y+1, -z+1
HTAB  N1 O2_$1
HTAB  N1 O1
HTAB  O3 O1_$2
L.S. 4
FMAP 2
PLAN 3
WGHT    0.048500    0.583700
FVAR       0.18084   0.54671
C1    1    0.598653    0.380788    0.367789    11.00000    0.03428    0.02012 =
         0.02584    0.00433    0.00794    0.00416
C2    1    0.614009    0.316485    0.293375    11.00000    0.06152    0.02779 =
         0.03586   -0.00109    0.02158   -0.00146
AFIX  43
H2    2    0.567139    0.242373    0.263965    11.00000   -1.20000
AFIX   0
C3    1    0.697552    0.359736    0.261496    11.00000    0.08480    0.03855 =
         0.05234    0.00196    0.04641    0.00604
AFIX  43
H3    2    0.707549    0.314790    0.210541    11.00000   -1.20000
AFIX   0
C4    1    0.765850    0.467277    0.303324    11.00000    0.05436    0.03888 =
         0.06731    0.01463    0.03965    0.00756
AFIX  43
H4    2    0.822390    0.497080    0.280895    11.00000   -1.20000
AFIX   0
C5    1    0.752288    0.531781    0.377732    11.00000    0.03418    0.03619 =
         0.05228    0.00927    0.01514   -0.00081
AFIX  43
H5    2    0.799732    0.605437    0.406898    11.00000   -1.20000
AFIX   0
C6    1    0.669130    0.488834    0.409930    11.00000    0.03134    0.02989 =
         0.03185    0.00365    0.00842    0.00032
AFIX  43
H6    2    0.660033    0.533467    0.461255    11.00000   -1.20000
AFIX   0
C7    1    0.783588    0.205046    0.604362    11.00000    0.03317    0.02709 =
         0.04888   -0.00149    0.01241   -0.00220
AFIX  23
H7A   2    0.803083    0.237483    0.665193    11.00000   -1.20000
H7B   2    0.741693    0.285839    0.570090    11.00000   -1.20000
AFIX   0
C8    1    0.881855    0.179399    0.572791    11.00000    0.03601    0.04081 =
         0.07003    0.00667    0.02165   -0.00101
AFIX  23
H8A   2    0.919915    0.275374    0.575145    11.00000   -1.20000
H8B   2    0.927444    0.107321    0.611485    11.00000   -1.20000
AFIX   0
C9    1    0.856913    0.119116    0.481597    11.00000    0.05454    0.04753 =
         0.05953    0.01739    0.03394    0.01287
AFIX  23
H9A   2    0.922118    0.099816    0.464371    11.00000   -1.20000
H9B   2    0.816662    0.194874    0.441889    11.00000   -1.20000
AFIX   0
C10   1    0.794763   -0.025347    0.475094    11.00000    0.06345    0.04029 =
         0.03962    0.00380    0.02512    0.01310
AFIX  23
H10A  2    0.837782   -0.103902    0.510518    11.00000   -1.20000
H10B  2    0.776318   -0.060227    0.414698    11.00000   -1.20000
AFIX   0
C11   1    0.696095   -0.002673    0.505469    11.00000    0.04679    0.02851 =
         0.02970   -0.00066    0.01109    0.00284
AFIX  23
H11A  2    0.660156   -0.100160    0.504499    11.00000   -1.20000
H11B  2    0.649141    0.066197    0.465527    11.00000   -1.20000
AFIX   0
C12   1    0.719523    0.062202    0.596172    11.00000    0.03019    0.02173 =
         0.02923    0.00042    0.00740    0.00244
AFIX  13
H12   2    0.759139   -0.014109    0.637057    11.00000   -1.20000
AFIX   0
C13   1    0.615554    0.160791    0.701097    11.00000    0.02859    0.01846 =
         0.02542   -0.00146    0.00440   -0.00054
AFIX  13
H13   2    0.651165    0.260271    0.704840    11.00000   -1.20000
AFIX   0
C14   1    0.502571    0.185922    0.701785    11.00000    0.02846    0.02897 =
         0.03017    0.00427    0.00461    0.00330
AFIX  23
H14A  2    0.465266    0.088825    0.693739    11.00000   -1.20000
H14B  2    0.469216    0.252854    0.653664    11.00000   -1.20000
AFIX   0
C15   1    0.495444    0.256299    0.786682    11.00000    0.03491    0.03582 =
         0.03851   -0.00220    0.01213    0.00548
AFIX  23
H15A  2    0.528233    0.356750    0.792633    11.00000   -1.20000
H15B  2    0.421712    0.269046    0.786997    11.00000   -1.20000
AFIX   0
C16   1    0.549330    0.157917    0.862121    11.00000    0.04318    0.04093 =
         0.02916   -0.00284    0.01045   -0.00097
AFIX  23
H16A  2    0.512657    0.060624    0.858883    11.00000   -1.20000
H16B  2    0.546450    0.207466    0.916631    11.00000   -1.20000
AFIX   0
C17   1    0.662141    0.130420    0.861389    11.00000    0.03914    0.03256 =
         0.02559   -0.00275    0.00184    0.00071
AFIX  23
H17A  2    0.693989    0.060757    0.908573    11.00000   -1.20000
H17B  2    0.700638    0.226444    0.871680    11.00000   -1.20000
AFIX   0
C18   1    0.671435    0.064075    0.776007    11.00000    0.03156    0.02567 =
         0.02446   -0.00164    0.00010    0.00351
AFIX  23
H18A  2    0.745535    0.056125    0.775916    11.00000   -1.20000
H18B  2    0.641477   -0.038221    0.769384    11.00000   -1.20000
AFIX   0
N1    3    0.616968    0.088195    0.616984    11.00000    0.02762    0.01916 =
         0.02375   -0.00001    0.00318   -0.00079
AFIX  23
H1A   2    0.577294    0.146311    0.573813    11.00000   -1.50000
H1B   2    0.584348   -0.003246    0.614895    11.00000   -1.50000
AFIX   0
O1    4    0.526127    0.311396    0.505015    11.00000    0.03425    0.02179 =
         0.02399    0.00287    0.00719    0.00158
O2    4    0.436376    0.197098    0.359923    11.00000    0.04772    0.02364 =
         0.03252   -0.00345    0.00597   -0.00971
O3    4    0.414206    0.469039    0.388313    11.00000    0.02703    0.02484 =
         0.02854    0.00002    0.00081    0.00017
AFIX 147
H3A   2    0.436107    0.536885    0.424583    11.00000   -1.50000
AFIX   0
REM H3A   2    0.432646    0.537167    0.423570   -21.00000   -1.50000
P1    5    0.488680    0.329192    0.408583    11.00000    0.02875    0.01787 =
         0.02292    0.00039    0.00462   -0.00235
HKLF      4
REM  sdiop2 in P2(1)/n
REM R1 =  0.0355 for   3221 Fo > 4sig(Fo)  and  0.0380 for all   3456 data
REM    210 parameters refined using      0 restraints
END
WGHT      0.0483      0.5875
REM Highest difference peak  0.339,  deepest hole -0.341,  1-sigma level  0.046
Q1    1   0.5440  0.3701  0.3799  11.00000  0.05    0.34
Q2    1   0.4817  0.2446  0.3601  11.00000  0.05    0.25
Q3    1   0.7186  0.4432  0.2676  11.00000  0.05    0.24
;
