# Supplementary material for: Dicyclo­hexyl­ammonium hydrogen phenyl­phospho­nate
Source: Acta Crystallogr Sect E Struct Rep Online. 2012 Apr 18;68(Pt 5):o1432. doi: 10.1107/S160053681201553X (PMC3344552; doi:10.1107/S160053681201553X)
Supplement: Supplementary file 2 [file e-68-o1432-Isup2.hkl]

# 
# h,k,l, Fc-squared, Fo-squared, sigma(Fo-squared) and status flag 
# 
data_I
_shelx_title ' sdiop2 in P2(1)/n' 
_shelx_refln_list_code          4 
_shelx_F_calc_maximum      170.88 
_exptl_crystal_F_000       736.00 
_reflns_d_resolution_high  0.8206 
 
loop_ 
 _symmetry_equiv_pos_as_xyz 
 'x, y, z' 
 '-x+1/2, y+1/2, -z+1/2' 
 '-x, -y, -z' 
 'x-1/2, -y-1/2, z-1/2' 
 
_cell_length_a    13.3212 
_cell_length_b     8.9093 
_cell_length_c    16.0670 
_cell_angle_alpha  90.000 
_cell_angle_beta  104.385 
_cell_angle_gamma  90.000 
 
_shelx_F_squared_multiplier     1.000 
 
loop_ 
 _refln_index_h 
 _refln_index_k 
 _refln_index_l 
 _refln_F_squared_calc 
 _refln_F_squared_meas 
 _refln_F_squared_sigma 
 _refln_observed_status 
   2   0   0      304.21      367.41     13.51 o 
   4   0   0     1556.03     1593.72     41.49 o 
   6   0   0      686.83      673.51     27.58 o 
   8   0   0     1070.30     1243.95     59.32 o 
  10   0   0     1262.13     1145.94     34.88 o 
  12   0   0      254.15      275.13     10.86 o 
  14   0   0       19.28       18.54      1.79 o 
   1   1   0     1021.87     1054.24     25.64 o 
   2   1   0     2019.50     1973.54     48.55 o 
   3   1   0      747.69      703.37     18.86 o 
   4   1   0      409.26      440.88     11.09 o 
   5   1   0      162.02      213.57      5.41 o 
   6   1   0      139.59      145.66      4.34 o 
   7   1   0       61.86       55.56      1.74 o 
   8   1   0        0.93        0.18      0.75 o 
   9   1   0       66.69       47.60      1.73 o 
  10   1   0        3.37        2.71      0.64 o 
  11   1   0      372.89      342.87      7.47 o 
  12   1   0       21.38       20.50      1.61 o 
  13   1   0       44.07       50.66      2.54 o 
  14   1   0       59.06       66.83      2.41 o 
  15   1   0        1.24        1.75      0.71 o 
   0   2   0       28.06       50.16      2.31 o 
   1   2   0     3772.67     3779.30     71.83 o 
   2   2   0    25170.57    26031.63    515.33 o 
   3   2   0      573.37      499.40     12.42 o 
   4   2   0     1295.61     1368.23     31.90 o 
   5   2   0      625.31      783.27     18.40 o 
   6   2   0     1156.23     1270.98     29.74 o 
   7   2   0        7.57        8.20      0.75 o 
   8   2   0      800.11      720.02     12.94 o 
   9   2   0      410.92      387.02      8.33 o 
  10   2   0      198.29      186.26      4.20 o 
  11   2   0       86.79       79.46      3.24 o 
  12   2   0       37.54       37.91      1.80 o 
  13   2   0       28.47       34.21      1.56 o 
  14   2   0      133.06      143.00      4.26 o 
  15   2   0       19.43       16.55      1.44 o 
   1   3   0      851.38      877.98     19.51 o 
   2   3   0     2702.12     2987.38     62.50 o 
   3   3   0       59.21       42.10      1.32 o 
   4   3   0      776.76      845.93     21.23 o 
   5   3   0     3213.22     3319.18     83.38 o 
   6   3   0      170.61      160.81      3.64 o 
   7   3   0      787.69      724.20     15.01 o 
   8   3   0      174.35      157.36      3.84 o 
   9   3   0     2007.32     1949.38     44.36 o 
  10   3   0       15.62       13.33      1.88 o 
  11   3   0        6.21        3.53      1.18 o 
  12   3   0        5.68        4.31      0.90 o 
  13   3   0        0.26        0.22      0.63 o 
  14   3   0        1.42        0.95      0.83 o 
  15   3   0        4.52        4.35      1.71 o 
   0   4   0       17.50       13.92      0.99 o 
   1   4   0      402.51      440.81     10.05 o 
   2   4   0     1210.93     1379.26     29.07 o 
   3   4   0      416.68      486.50     10.97 o 
   4   4   0     1304.49     1544.60     38.26 o 
   5   4   0       30.33       30.98      1.66 o 
   6   4   0      248.53      236.76      4.98 o 
   7   4   0       34.54       24.32      1.07 o 
   8   4   0      330.33      309.58      7.69 o 
   9   4   0      143.65      137.29      4.14 o 
  10   4   0        0.27       -0.34      1.41 o 
  11   4   0      283.94      278.57     11.30 o 
  12   4   0       72.48       79.04      3.48 o 
  13   4   0        3.17        2.79      0.74 o 
  14   4   0       16.81       19.31      1.33 o 
   1   5   0     1080.23     1002.48     20.83 o 
   2   5   0      241.32      287.79      6.86 o 
   3   5   0       24.43       43.41      1.29 o 
   4   5   0      489.68      530.42     11.02 o 
   5   5   0      466.95      461.49      9.85 o 
   6   5   0       52.82       44.34      1.46 o 
   7   5   0      494.19      474.05     10.81 o 
   8   5   0      190.57      192.19      5.83 o 
   9   5   0      324.17      323.63     10.81 o 
  10   5   0      137.30      132.71      5.07 o 
  11   5   0       34.07       43.19      2.38 o 
  12   5   0        5.87        8.00      0.93 o 
  13   5   0        0.09       -0.22      0.59 o 
   0   6   0     4657.35     4507.43    117.62 o 
   1   6   0       18.22       16.44      0.87 o 
   2   6   0     1118.80     1016.07     20.80 o 
   3   6   0      175.76      155.38      3.46 o 
   4   6   0      661.52      644.42     13.84 o 
   5   6   0       20.37       17.05      1.11 o 
   6   6   0      330.48      289.40      8.25 o 
   7   6   0      200.62      160.25      7.03 o 
   8   6   0      107.38      108.77      5.00 o 
   9   6   0      163.27      170.62     10.88 o 
  10   6   0      187.52      186.40      6.57 o 
  11   6   0       23.70       20.69      1.82 o 
  12   6   0       22.48       22.99      1.49 o 
  13   6   0       29.05       28.74      3.06 o 
   1   7   0      274.57      279.75      6.64 o 
   2   7   0       92.02       90.62      2.48 o 
   3   7   0        8.61        7.83      1.16 o 
   4   7   0      212.82      179.76      5.18 o 
   5   7   0        5.77        8.25      1.05 o 
   6   7   0        2.49        4.96      1.39 o 
   7   7   0        6.15        8.47      1.26 o 
   8   7   0       63.12       57.93      3.35 o 
   9   7   0        0.79        0.44      1.19 o 
  10   7   0        0.44        0.82      1.06 o 
  11   7   0       66.56       73.41      2.59 o 
  12   7   0       31.04       30.60      2.38 o 
   0   8   0      824.07      773.94     34.40 o 
   1   8   0       17.33       19.41      2.05 o 
   2   8   0      681.84      700.89     25.36 o 
   3   8   0      558.28      538.23     26.61 o 
   4   8   0      519.37      524.07     16.59 o 
   5   8   0      182.71      181.17      6.38 o 
   6   8   0       14.10       17.02      1.55 o 
   7   8   0        0.23       -0.95      0.95 o 
   8   8   0      286.13      263.68     10.18 o 
   9   8   0       47.06       43.16      3.09 o 
  10   8   0       37.09       40.72      1.74 o 
   1   9   0      117.68      125.19      5.35 o 
   2   9   0        0.31       -1.03      1.03 o 
   3   9   0      508.78      512.04     18.65 o 
   4   9   0       53.03       47.19      2.81 o 
   5   9   0      106.48      121.09      6.27 o 
   6   9   0       63.17       59.98      3.47 o 
   7   9   0      142.63      158.04      8.10 o 
   8   9   0        0.17        1.53      1.08 o 
   0  10   0        6.93        9.78      2.45 o 
   1  10   0       97.94       91.00      4.97 o 
   2  10   0        1.25        2.23      1.39 o 
   3  10   0        0.08        0.40      0.96 o 
   4  10   0       42.36       39.39      2.70 o 
   5  10   0        0.11        0.54      0.96 o 
 -15   0   1       33.97       29.84      1.93 o 
 -13   0   1       15.39       17.97      2.00 o 
 -11   0   1     1245.85     1157.79     53.41 o 
  -9   0   1      534.10      528.54     29.25 o 
  -7   0   1     1035.73     1043.06     39.36 o 
  -5   0   1       81.18       80.81      3.54 o 
  -3   0   1    24595.10    23707.82    686.11 o 
  -1   0   1    20480.62    16119.77   1055.22 o 
   1   0   1     5711.84     5751.38    209.79 o 
   3   0   1       29.00       26.99      1.64 o 
   5   0   1        1.75        1.86      0.70 o 
   7   0   1        2.48        6.43      0.95 o 
   9   0   1      333.70      351.75     15.06 o 
  11   0   1      363.78      348.99     19.12 o 
  13   0   1       34.64       32.37      2.58 o 
  15   0   1       21.57       16.82      1.83 o 
 -15   1   1       10.24       11.03      0.86 o 
 -14   1   1        0.16        1.13      0.77 o 
 -13   1   1       55.72       58.15      2.22 o 
 -12   1   1      625.06      629.60     14.09 o 
 -11   1   1      214.95      193.44      3.95 o 
 -10   1   1        0.31        1.28      0.60 o 
  -9   1   1       62.21       60.26      2.09 o 
  -8   1   1        2.36        2.07      0.60 o 
  -7   1   1     3396.66     3628.08     78.52 o 
  -6   1   1      230.00      231.61      5.62 o 
  -5   1   1     1379.58     1484.35     44.06 o 
  -4   1   1     3261.43     3318.08     89.28 o 
  -3   1   1       50.65       56.72      1.68 o 
  -2   1   1      281.60      294.77      6.29 o 
  -1   1   1     1282.05     1352.49     26.07 o 
   0   1   1       27.48       34.80      1.15 o 
   1   1   1     2536.78     2409.46     48.37 o 
   2   1   1    17282.22    17567.33    475.33 o 
   3   1   1      554.46      650.67     17.61 o 
   4   1   1       46.05       65.24      2.12 o 
   5   1   1       22.51       14.89      1.07 o 
   6   1   1       26.33       28.65      1.46 o 
   7   1   1        6.36        4.57      0.82 o 
   8   1   1      144.06      130.37      3.32 o 
   9   1   1        8.93        8.59      0.88 o 
  10   1   1      100.73       99.64      2.71 o 
  11   1   1       96.73       96.14      3.56 o 
  12   1   1      800.78      870.80     22.48 o 
  13   1   1       53.64       62.21      2.30 o 
  14   1   1      149.28      146.33      4.85 o 
  15   1   1       41.09       43.93      2.05 o 
 -15   2   1        2.60        5.68      1.06 o 
 -14   2   1       74.48       70.25      2.62 o 
 -13   2   1       12.26        9.33      0.84 o 
 -12   2   1       46.72       50.80      2.03 o 
 -11   2   1        3.02        3.05      0.69 o 
 -10   2   1      201.60      189.61      4.45 o 
  -9   2   1      367.63      344.52      7.13 o 
  -8   2   1     1170.30     1203.35     23.33 o 
  -7   2   1      845.00      879.50     19.28 o 
  -6   2   1      324.10      375.66      9.06 o 
  -5   2   1     2550.26     2708.88     59.36 o 
  -4   2   1       30.14       23.61      1.01 o 
  -3   2   1     1952.59     2166.85     53.77 o 
  -2   2   1     2452.54     2682.99     56.18 o 
  -1   2   1      814.17      930.96     23.36 o 
   0   2   1    29201.22    29590.47    698.98 o 
   1   2   1      315.02      307.56      6.72 o 
   2   2   1     1526.22     1838.61     43.03 o 
   3   2   1     8596.22     8937.54    223.51 o 
   4   2   1      235.16      348.41      9.26 o 
   5   2   1       15.79        5.51      0.52 o 
   6   2   1      210.45      190.71      5.87 o 
   7   2   1      267.63      259.37     10.11 o 
   8   2   1      112.02      102.01      3.13 o 
   9   2   1       78.96       80.27      2.22 o 
  10   2   1     1136.66     1033.28     20.52 o 
  11   2   1        3.21        2.00      0.98 o 
  12   2   1      135.85      134.09      5.22 o 
  13   2   1       12.75       13.76      1.18 o 
  14   2   1       14.09       14.95      1.07 o 
  15   2   1       21.40       22.61      1.52 o 
 -15   3   1        4.02        3.91      0.96 o 
 -14   3   1      106.50      113.14      5.67 o 
 -13   3   1        4.04        3.84      1.00 o 
 -12   3   1       20.99       20.69      1.33 o 
 -11   3   1      197.75      186.67      5.42 o 
 -10   3   1      702.40      703.03     20.28 o 
  -9   3   1       48.55       43.81      1.57 o 
  -8   3   1      750.22      662.62     13.58 o 
  -7   3   1       27.29       29.65      1.11 o 
  -6   3   1     2517.42     2434.65     49.70 o 
  -5   3   1       60.68       63.89      1.89 o 
  -4   3   1     1200.94     1117.30     25.88 o 
  -3   3   1     3323.38     3622.88     84.44 o 
  -2   3   1      215.82      288.84      5.95 o 
  -1   3   1      114.17      121.61      3.08 o 
   0   3   1      405.88      397.78     11.11 o 
   1   3   1        4.02        0.90      0.45 o 
   2   3   1     8097.14     9101.82    203.05 o 
   3   3   1      149.84      180.38      4.22 o 
   4   3   1     7398.76     8271.18    222.18 o 
   5   3   1      125.59      117.29      3.11 o 
   6   3   1     1161.62     1048.38     20.69 o 
   7   3   1      330.84      302.38      5.77 o 
   8   3   1      129.95      117.67      3.31 o 
   9   3   1       25.02       25.05      1.29 o 
  10   3   1      111.27      115.10      3.20 o 
  11   3   1       88.22       81.77      4.41 o 
  12   3   1       51.31       58.99      2.22 o 
  13   3   1       66.45       61.84      2.02 o 
  14   3   1       12.36       17.82      1.28 o 
 -14   4   1       24.53       23.40      1.16 o 
 -13   4   1       10.80        9.63      0.97 o 
 -12   4   1      128.20      134.11      4.54 o 
 -11   4   1        1.22       -0.55      1.28 o 
 -10   4   1      477.52      477.95     16.97 o 
  -9   4   1     2226.24     2121.45     51.74 o 
  -8   4   1       62.39       61.77      2.05 o 
  -7   4   1      100.84       88.46      2.33 o 
  -6   4   1     1125.45     1152.37     22.60 o 
  -5   4   1       35.57       21.93      0.98 o 
  -4   4   1      592.44      598.33     15.17 o 
  -3   4   1      594.61      620.49     14.64 o 
  -2   4   1     4580.00     5085.31    112.15 o 
  -1   4   1        8.56        7.91      0.73 o 
   0   4   1      147.09      136.35      3.92 o 
   1   4   1      207.60      225.69      5.72 o 
   2   4   1      383.63      451.06      9.75 o 
   3   4   1      796.11      917.73     19.63 o 
   4   4   1       42.22       33.24      1.48 o 
   5   4   1       87.83       78.14      2.08 o 
   6   4   1      108.02       86.26      2.14 o 
   7   4   1       10.83        6.76      0.71 o 
   8   4   1     2224.60     2082.05     49.48 o 
   9   4   1       35.67       29.44      1.52 o 
  10   4   1       49.15       50.81      2.43 o 
  11   4   1        0.24       -0.14      0.82 o 
  12   4   1       62.55       64.61      3.75 o 
  13   4   1       38.59       43.71      1.78 o 
  14   4   1      113.90      113.69      4.59 o 
 -14   5   1       29.50       27.52      3.06 o 
 -13   5   1        5.93        6.49      0.78 o 
 -12   5   1      212.64      235.39      7.11 o 
 -11   5   1        4.12        3.95      1.36 o 
 -10   5   1       25.33       27.39      1.96 o 
  -9   5   1       17.78       23.14      1.86 o 
  -8   5   1      242.17      246.48      6.26 o 
  -7   5   1      120.69      102.15      3.02 o 
  -6   5   1      283.21      234.59      5.22 o 
  -5   5   1      571.34      567.29     12.20 o 
  -4   5   1        5.87        9.23      0.78 o 
  -3   5   1      165.13      173.18      3.42 o 
  -2   5   1     1565.28     1519.81     31.06 o 
  -1   5   1      585.12      569.55     14.53 o 
   0   5   1      647.31      618.15     13.57 o 
   1   5   1       36.07       32.19      1.13 o 
   2   5   1      531.58      452.96      9.49 o 
   3   5   1       15.58       30.13      1.42 o 
   4   5   1      597.62      591.24     12.44 o 
   5   5   1     1116.36     1069.67     22.20 o 
   6   5   1      285.30      290.94      6.86 o 
   7   5   1      744.67      710.66     17.71 o 
   8   5   1      770.54      781.64     21.04 o 
   9   5   1      591.87      593.96     19.03 o 
  10   5   1      150.17      142.85      5.31 o 
  11   5   1      101.96       99.77      4.17 o 
  12   5   1       20.13       17.87      1.41 o 
  13   5   1       26.59       28.72      1.24 o 
 -13   6   1      136.42      145.17      5.77 o 
 -12   6   1       10.38        9.59      0.96 o 
 -11   6   1      657.57      646.19     18.07 o 
 -10   6   1      117.16      115.19      4.46 o 
  -9   6   1      126.46      146.46      5.46 o 
  -8   6   1      219.57      228.92      7.95 o 
  -7   6   1      561.91      494.25     13.65 o 
  -6   6   1      160.33      160.50      4.50 o 
  -5   6   1     2345.39     2155.59     47.84 o 
  -4   6   1      271.25      264.99      6.00 o 
  -3   6   1     2725.19     2616.71     50.28 o 
  -2   6   1      220.68      196.62      4.17 o 
  -1   6   1      515.82      447.78      8.89 o 
   0   6   1       27.41       24.21      1.00 o 
   1   6   1     2171.55     2104.12     43.79 o 
   2   6   1        2.27        3.84      0.66 o 
   3   6   1       47.14       45.64      1.64 o 
   4   6   1        8.43       19.33      1.12 o 
   5   6   1      182.73      169.79      6.62 o 
   6   6   1        2.57        2.08      0.78 o 
   7   6   1      158.46      166.92     11.04 o 
   8   6   1        1.93        0.51      1.29 o 
   9   6   1       24.57       20.00      2.19 o 
  10   6   1       13.51       17.60      1.82 o 
  11   6   1       98.44       97.01      3.78 o 
  12   6   1        0.19        0.54      0.74 o 
 -12   7   1       19.48       20.65      2.13 o 
 -11   7   1       34.68       36.50      1.95 o 
 -10   7   1        1.94        2.66      1.17 o 
  -9   7   1       23.17       23.31      3.04 o 
  -8   7   1       18.23       12.48      1.64 o 
  -7   7   1      126.75      151.41      5.58 o 
  -6   7   1        0.77        1.07      1.07 o 
  -5   7   1       65.50       65.37      2.71 o 
  -4   7   1       94.63       78.30      2.48 o 
  -3   7   1        9.26       11.76      0.99 o 
  -2   7   1        7.74        4.37      0.74 o 
  -1   7   1      204.06      195.73      4.57 o 
   0   7   1      462.76      437.88      9.62 o 
   1   7   1      961.97      901.31     18.95 o 
   2   7   1       22.06       29.77      1.41 o 
   3   7   1      376.16      318.98      7.73 o 
   4   7   1       12.68       12.48      1.06 o 
   5   7   1      171.16      168.17      6.27 o 
   6   7   1       19.57       17.45      2.03 o 
   7   7   1       53.88       55.95      3.35 o 
   8   7   1        3.93        3.98      1.24 o 
   9   7   1       13.53       22.76      2.48 o 
  10   7   1        0.38       -0.17      0.99 o 
  11   7   1       42.64       46.37      3.57 o 
 -10   8   1        1.67        2.55      0.80 o 
  -9   8   1       31.77       37.24      2.30 o 
  -8   8   1       20.53       25.82      2.05 o 
  -7   8   1      444.05      471.30     15.02 o 
  -6   8   1       52.33       58.45      2.88 o 
  -5   8   1      471.32      467.98     14.94 o 
  -4   8   1        0.11        0.36      1.08 o 
  -3   8   1      730.67      750.74     27.01 o 
  -2   8   1       65.72       68.95      3.86 o 
  -1   8   1     1428.17     1453.85     51.37 o 
   0   8   1      652.15      649.40     23.44 o 
   1   8   1       70.19       71.32      3.88 o 
   2   8   1      390.70      393.09     14.71 o 
   3   8   1      334.94      338.74     17.39 o 
   4   8   1       70.84       63.92      3.67 o 
   5   8   1       61.87       65.77      3.59 o 
   6   8   1      247.87      219.45      7.78 o 
   7   8   1       45.09       41.86      3.11 o 
   8   8   1        5.03        7.83      1.29 o 
   9   8   1       58.78       61.83      2.99 o 
  10   8   1       86.92       94.06      4.00 o 
  -8   9   1       93.48      106.32      7.62 o 
  -7   9   1        2.69        0.61      1.08 o 
  -6   9   1      198.99      176.56      8.54 o 
  -5   9   1       24.15       22.50      2.38 o 
  -4   9   1      582.45      576.02     20.71 o 
  -3   9   1       30.00       25.74      2.10 o 
  -2   9   1      213.88      222.28      8.71 o 
  -1   9   1      254.61      246.28      9.47 o 
   0   9   1      354.79      378.55     17.30 o 
   1   9   1       73.46       69.30      4.54 o 
   2   9   1      331.80      350.52     13.06 o 
   3   9   1       28.97       30.24      2.23 o 
   4   9   1      132.78      141.62      9.48 o 
   5   9   1        4.46        3.89      2.33 o 
   6   9   1      171.86      179.40      7.04 o 
   7   9   1       22.63       20.12      1.95 o 
   8   9   1        3.12        2.43      0.99 o 
  -5  10   1       25.80       21.78      1.95 o 
  -4  10   1      124.56      125.96      6.16 o 
  -3  10   1       23.35       17.31      1.51 o 
  -2  10   1       49.79       48.42      3.35 o 
  -1  10   1       26.08       31.34      2.59 o 
   0  10   1      187.94      174.67      8.43 o 
   1  10   1       65.56       65.70      5.35 o 
   2  10   1      242.21      223.79     12.38 o 
   3  10   1       17.90       15.35      1.38 o 
   4  10   1       12.41       12.59      1.53 o 
 -14   0   2      205.11      192.39      9.82 o 
 -12   0   2       13.90       16.04      2.26 o 
 -10   0   2      410.79      402.17     11.01 o 
  -8   0   2      698.81      739.43     32.76 o 
  -6   0   2      906.01      885.88     42.00 o 
  -4   0   2     3577.70     3622.05    122.41 o 
  -2   0   2       86.79       75.38      3.18 o 
   0   0   2      232.91      212.33      5.38 o 
   2   0   2       92.19       87.22      3.59 o 
   4   0   2     1784.75     1816.85     58.86 o 
   6   0   2        0.12        0.65      0.80 o 
   8   0   2      106.85       91.26      4.63 o 
  10   0   2      269.23      253.89     11.65 o 
  12   0   2      225.86      227.38      9.84 o 
  14   0   2       26.91       36.52      2.84 o 
 -15   1   2       80.48       79.88      2.55 o 
 -14   1   2       61.88       61.47      2.37 o 
 -13   1   2      156.13      168.85      5.43 o 
 -12   1   2      299.32      314.17      7.36 o 
 -11   1   2        3.37        2.37      0.63 o 
 -10   1   2        9.53       12.21      0.86 o 
  -9   1   2       49.46       59.10      1.92 o 
  -8   1   2        6.99       12.70      0.73 o 
  -7   1   2     3626.76     4043.11    101.18 o 
  -6   1   2     2951.83     3176.94     86.23 o 
  -5   1   2      141.40      122.42      3.34 o 
  -4   1   2     2109.01     2052.55     49.05 o 
  -3   1   2      689.93      707.71     17.10 o 
  -2   1   2      720.34      763.54     16.35 o 
  -1   1   2       37.50       27.42      1.26 o 
   0   1   2     4080.44     4246.31    145.99 o 
   1   1   2    15258.85    15138.13    339.79 o 
   2   1   2    20091.53    20138.04    463.13 o 
   3   1   2     1259.65     1296.25     36.48 o 
   4   1   2        7.49       15.52      1.44 o 
   5   1   2      141.15      164.24      4.45 o 
   6   1   2       10.76       24.45      1.26 o 
   7   1   2      243.94      244.33      6.12 o 
   8   1   2      204.31      190.60      6.09 o 
   9   1   2       17.96       16.15      1.15 o 
  10   1   2       14.04       18.21      1.17 o 
  11   1   2       25.98       28.74      2.32 o 
  12   1   2      565.01      590.97     17.00 o 
  13   1   2        0.68        0.47      0.70 o 
  14   1   2        9.65        7.94      1.01 o 
  15   1   2      232.84      222.95      8.52 o 
 -15   2   2        2.93        4.75      1.11 o 
 -14   2   2        3.15        2.12      0.71 o 
 -13   2   2       72.86       68.41      2.25 o 
 -12   2   2       93.36       97.01      2.82 o 
 -11   2   2      299.26      267.56      6.63 o 
 -10   2   2      651.54      649.51     12.89 o 
  -9   2   2     2165.49     2087.64     39.02 o 
  -8   2   2     2921.46     2896.82     56.52 o 
  -7   2   2     1675.24     1626.43     37.26 o 
  -6   2   2       25.37       41.01      1.72 o 
  -5   2   2        4.60       10.19      0.77 o 
  -4   2   2      336.56      369.54      9.38 o 
  -3   2   2      357.07      346.95      8.33 o 
  -2   2   2      398.62      380.00      8.19 o 
  -1   2   2      296.96      249.73      6.03 o 
   0   2   2     2222.54     2184.93     55.70 o 
   1   2   2     5700.23     5700.31    126.03 o 
   2   2   2     1272.99     1368.72     30.67 o 
   3   2   2      548.66      517.49     11.33 o 
   4   2   2       98.10       96.06      3.22 o 
   5   2   2       32.45       55.89      1.51 o 
   6   2   2       15.87       17.83      0.89 o 
   7   2   2      214.32      175.69      5.81 o 
   8   2   2      805.70      760.68     16.04 o 
   9   2   2     1921.95     1862.62     44.60 o 
  10   2   2       25.83       23.00      1.46 o 
  11   2   2      523.90      531.62     18.51 o 
  12   2   2       46.13       48.64      2.96 o 
  13   2   2        0.36        1.24      0.77 o 
  14   2   2       89.11       84.51      2.92 o 
 -15   3   2      139.44      140.47      7.02 o 
 -14   3   2       22.73       22.61      1.24 o 
 -13   3   2      201.08      223.12      6.86 o 
 -12   3   2       14.19       16.03      1.26 o 
 -11   3   2        7.28        7.08      1.21 o 
 -10   3   2       56.06       49.86      2.09 o 
  -9   3   2     2401.71     2289.40     46.28 o 
  -8   3   2      791.95      747.01     16.12 o 
  -7   3   2     4393.11     4104.47     82.39 o 
  -6   3   2       55.20       63.13      1.81 o 
  -5   3   2      461.60      478.51     13.98 o 
  -4   3   2      257.66      282.24      7.18 o 
  -3   3   2       42.29       75.38      2.93 o 
  -2   3   2      440.84      506.30     12.04 o 
  -1   3   2     2198.17     2383.70     64.27 o 
   0   3   2        1.31        7.79      0.57 o 
   1   3   2     2058.27     2295.35     48.98 o 
   2   3   2       57.75       83.25      2.43 o 
   3   3   2     8726.68    10035.78    222.86 o 
   4   3   2      107.01      109.35      3.80 o 
   5   3   2       66.52       73.43      2.33 o 
   6   3   2       69.36       50.93      1.66 o 
   7   3   2       87.19       71.64      2.28 o 
   8   3   2       21.85       20.68      1.07 o 
   9   3   2      226.33      223.56      5.41 o 
  10   3   2       41.11       42.65      2.01 o 
  11   3   2       21.06       23.70      1.74 o 
  12   3   2      139.87      130.16      6.24 o 
  13   3   2      220.00      238.72      6.65 o 
  14   3   2        0.90       -0.07      0.72 o 
 -14   4   2       13.82       12.94      1.19 o 
 -13   4   2       38.40       42.39      2.40 o 
 -12   4   2      183.60      185.97      5.96 o 
 -11   4   2      404.42      427.12     16.24 o 
 -10   4   2       31.69       31.64      1.70 o 
  -9   4   2      588.63      547.65     13.26 o 
  -8   4   2     1283.82     1220.56     26.36 o 
  -7   4   2     1810.91     1698.14     34.67 o 
  -6   4   2        2.18        2.02      0.49 o 
  -5   4   2     3184.48     3073.97     59.65 o 
  -4   4   2      202.07      210.13      5.46 o 
  -3   4   2     1819.89     1977.90     41.21 o 
  -2   4   2      158.04      162.16      3.93 o 
  -1   4   2      421.23      506.80     12.02 o 
   0   4   2       48.72       47.98      2.25 o 
   1   4   2       52.17       36.49      1.33 o 
   2   4   2     1931.79     2177.49     48.97 o 
   3   4   2     1150.09     1181.02     29.20 o 
   4   4   2      558.51      602.56     13.83 o 
   5   4   2      472.28      395.47      8.51 o 
   6   4   2       43.24       41.60      1.31 o 
   7   4   2     2246.91     2074.25     44.68 o 
   8   4   2       44.64       45.73      1.87 o 
   9   4   2       28.33       32.11      1.56 o 
  10   4   2      369.38      375.26     10.15 o 
  11   4   2      340.12      323.94      9.66 o 
  12   4   2        1.59        1.57      1.21 o 
  13   4   2       66.78       68.55      2.39 o 
  14   4   2       57.78       61.46      4.89 o 
 -14   5   2       12.96       12.49      1.17 o 
 -13   5   2      105.72      125.32      3.72 o 
 -12   5   2       17.09       16.08      1.30 o 
 -11   5   2      326.97      344.81     10.53 o 
 -10   5   2      319.10      313.94     10.50 o 
  -9   5   2      157.66      156.61      5.18 o 
  -8   5   2      351.87      328.03      8.46 o 
  -7   5   2        2.18        3.71      0.81 o 
  -6   5   2      144.16      142.62      3.52 o 
  -5   5   2      496.49      487.57     10.53 o 
  -4   5   2     1306.85     1190.50     23.80 o 
  -3   5   2     1674.04     1675.46     32.11 o 
  -2   5   2      265.77      280.87      6.42 o 
  -1   5   2       91.68       83.31      2.71 o 
   0   5   2     1180.78     1180.40     28.11 o 
   1   5   2     1892.07     1891.69     41.50 o 
   2   5   2      827.26      846.64     21.15 o 
   3   5   2       71.48       63.07      1.64 o 
   4   5   2      532.23      495.14     11.09 o 
   5   5   2      197.48      198.16      4.76 o 
   6   5   2      193.99      181.82      4.81 o 
   7   5   2      128.22      129.05      4.52 o 
   8   5   2       14.22       14.38      1.57 o 
   9   5   2      124.33      132.91      5.12 o 
  10   5   2      224.75      235.04      7.24 o 
  11   5   2      180.01      175.01      5.87 o 
  12   5   2        5.19        5.78      0.98 o 
  13   5   2       17.98       16.67      1.73 o 
 -13   6   2       89.20       89.13      3.88 o 
 -12   6   2      251.29      246.64      7.24 o 
 -11   6   2      110.73      113.08      3.79 o 
 -10   6   2       95.87       96.34      3.43 o 
  -9   6   2        4.42        2.07      1.13 o 
  -8   6   2       23.40       19.49      1.75 o 
  -7   6   2      848.16      825.84     18.71 o 
  -6   6   2     1343.87     1283.20     28.85 o 
  -5   6   2       11.88       11.95      0.91 o 
  -4   6   2     1312.74     1262.55     29.86 o 
  -3   6   2       26.04       27.31      1.17 o 
  -2   6   2       50.72       35.39      1.27 o 
  -1   6   2       17.89       16.70      0.85 o 
   0   6   2      456.15      412.48      7.97 o 
   1   6   2       27.67       23.33      0.98 o 
   2   6   2      388.60      390.50      8.59 o 
   3   6   2       33.95       33.71      1.44 o 
   4   6   2       30.42       41.87      1.93 o 
   5   6   2       74.97       65.30      2.60 o 
   6   6   2       56.57       65.13      4.28 o 
   7   6   2       11.97        7.35      1.59 o 
   8   6   2       81.95       68.82      3.82 o 
   9   6   2       12.90       17.79      2.61 o 
  10   6   2       11.19       14.56      1.48 o 
  11   6   2       25.89       27.50      1.72 o 
  12   6   2        8.17        6.42      0.83 o 
 -12   7   2        2.51        1.18      1.52 o 
 -11   7   2        3.37        5.18      0.90 o 
 -10   7   2        7.67       12.66      1.99 o 
  -9   7   2       94.15       85.89      4.12 o 
  -8   7   2        2.46        2.73      1.29 o 
  -7   7   2      105.38      104.12      4.20 o 
  -6   7   2      415.20      403.87     13.15 o 
  -5   7   2        0.45        0.06      0.79 o 
  -4   7   2       15.47       14.70      1.27 o 
  -3   7   2       69.09       62.24      2.28 o 
  -2   7   2      763.43      729.73     18.14 o 
  -1   7   2      105.54       86.52      3.52 o 
   0   7   2      531.73      502.39      9.82 o 
   1   7   2       90.34       79.85      2.11 o 
   2   7   2     1269.09     1158.42     23.50 o 
   3   7   2       18.92       18.87      1.43 o 
   4   7   2      252.80      239.27      6.23 o 
   5   7   2      470.34      448.20     14.37 o 
   6   7   2        9.00        6.38      1.22 o 
   7   7   2       16.29       15.04      1.70 o 
   8   7   2        3.52        2.21      1.21 o 
   9   7   2        4.93        6.44      1.80 o 
  10   7   2       46.30       49.98      2.37 o 
  11   7   2       68.12       64.48      2.56 o 
 -10   8   2       14.76       14.04      1.14 o 
  -9   8   2       10.61       17.85      1.38 o 
  -8   8   2      146.53      159.07      7.22 o 
  -7   8   2        0.22        1.10      1.11 o 
  -6   8   2      100.84      119.71      4.55 o 
  -5   8   2       31.79       40.21      2.05 o 
  -4   8   2      559.89      539.74     17.05 o 
  -3   8   2      220.46      223.36      8.82 o 
  -2   8   2      743.70      752.26     27.07 o 
  -1   8   2      319.45      311.48     11.83 o 
   0   8   2        2.49        2.74      1.39 o 
   1   8   2      236.29      255.00     12.98 o 
   2   8   2        6.46        9.42      1.32 o 
   3   8   2      121.57      114.74      4.39 o 
   4   8   2      123.30      117.71      6.31 o 
   5   8   2      258.30      272.18     10.53 o 
   6   8   2       50.06       47.48      2.88 o 
   7   8   2       17.07       20.81      1.82 o 
   8   8   2       10.68       12.25      1.35 o 
   9   8   2       86.41       96.84      3.59 o 
  10   8   2        3.11        0.92      1.83 o 
  -9   9   2       85.07       91.73      6.73 o 
  -8   9   2        5.32        4.59      1.83 o 
  -7   9   2      301.06      281.14     12.93 o 
  -6   9   2        9.00        1.83      1.39 o 
  -5   9   2      284.33      259.94     12.11 o 
  -4   9   2      211.13      210.28      8.17 o 
  -3   9   2      315.54      330.81     15.72 o 
  -2   9   2       28.95       30.16      2.55 o 
  -1   9   2      294.67      300.73     14.05 o 
   0   9   2      188.88      193.88      9.51 o 
   1   9   2      160.31      167.77      8.43 o 
   2   9   2       12.03       12.93      1.64 o 
   3   9   2        1.69        0.72      1.15 o 
   4   9   2        8.38        9.94      1.91 o 
   5   9   2        2.91        5.25      1.53 o 
   6   9   2        0.31       -0.14      1.12 o 
   7   9   2        7.14        6.04      1.11 o 
   8   9   2       21.75       23.77      3.36 o 
  -5  10   2      348.42      339.41     12.24 o 
  -4  10   2       32.33       32.45      2.75 o 
  -3  10   2       96.96       98.07      4.12 o 
  -2  10   2       28.54       25.78      2.26 o 
  -1  10   2      152.57      150.44      7.35 o 
   0  10   2      179.16      178.16      8.65 o 
   1  10   2       82.22       75.85      4.28 o 
   2  10   2       12.01       11.85      1.99 o 
   3  10   2       86.07       76.44      5.81 o 
   4  10   2       40.33       45.25      3.98 o 
 -15   0   3       68.24       74.73      3.52 o 
 -13   0   3        4.01       -1.29      1.29 o 
 -11   0   3      524.44      519.41     15.43 o 
  -9   0   3      501.09      464.91     11.59 o 
  -7   0   3       26.75       35.01      2.10 o 
  -5   0   3    23488.84    23895.13    720.82 o 
  -3   0   3     6140.41     6207.11    190.13 o 
  -1   0   3      500.67      509.08     16.17 o 
   1   0   3    10898.22    11243.32    359.87 o 
   3   0   3     1339.94     1197.18     45.81 o 
   5   0   3      269.21      300.73     14.36 o 
   7   0   3       23.73       29.16      1.94 o 
   9   0   3      562.58      581.20     23.11 o 
  11   0   3     1059.48     1216.67     80.42 o 
  13   0   3        2.77        5.35      1.26 o 
 -16   1   3      109.14      116.81      7.95 o 
 -15   1   3      127.44      134.18      3.86 o 
 -14   1   3       50.35       52.96      2.20 o 
 -13   1   3      251.35      278.30      8.26 o 
 -12   1   3        4.29        2.23      0.84 o 
 -11   1   3       75.82       73.31      2.22 o 
 -10   1   3        0.27        0.56      0.62 o 
  -9   1   3     2340.50     2191.82     38.77 o 
  -8   1   3      155.95      150.06      3.56 o 
  -7   1   3     5252.26     5596.46    151.51 o 
  -6   1   3       35.45       42.25      1.44 o 
  -5   1   3     4037.09     4124.92     98.59 o 
  -4   1   3     1046.63     1148.76     35.58 o 
  -3   1   3     7691.86     7877.56    204.17 o 
  -2   1   3     3821.01     4023.93    110.64 o 
  -1   1   3     6092.21     6385.31    214.42 o 
   0   1   3     9921.50     9640.39    313.56 o 
   1   1   3     5374.91     5287.96    124.75 o 
   2   1   3     4658.82     4884.81    117.64 o 
   3   1   3     1007.03      947.20     22.59 o 
   4   1   3      339.06      331.42      8.68 o 
   5   1   3        1.37        1.29      0.63 o 
   6   1   3        7.97       14.38      0.98 o 
   7   1   3      152.00      169.18      5.50 o 
   8   1   3       66.65       58.72      1.96 o 
   9   1   3      286.70      254.04      6.60 o 
  10   1   3        1.57        0.31      0.82 o 
  11   1   3      854.76      930.42     31.42 o 
  12   1   3      376.69      373.83     11.10 o 
  13   1   3      124.58      119.99      3.89 o 
  14   1   3       20.50       23.92      1.38 o 
 -15   2   3        9.19       12.02      1.68 o 
 -14   2   3       77.35       55.21      2.17 o 
 -13   2   3       56.21       57.49      2.00 o 
 -12   2   3       80.22       81.82      2.66 o 
 -11   2   3        9.35        9.37      0.88 o 
 -10   2   3     1781.19     1625.65     42.97 o 
  -9   2   3      329.91      318.00      6.29 o 
  -8   2   3      752.39      724.30     14.44 o 
  -7   2   3      567.63      532.89     14.84 o 
  -6   2   3      131.46      197.07      5.77 o 
  -5   2   3       32.16       42.41      1.53 o 
  -4   2   3      229.69      223.05      5.47 o 
  -3   2   3      171.44      198.34      5.19 o 
  -2   2   3     1490.92     1401.39     38.19 o 
  -1   2   3     2166.20     2284.18     53.99 o 
   0   2   3     2524.28     2511.75     65.85 o 
   1   2   3     1613.42     1688.73     40.00 o 
   2   2   3     2776.39     2893.53     64.58 o 
   3   2   3      571.30      586.05     16.11 o 
   4   2   3      105.72      106.89      2.68 o 
   5   2   3       11.39       19.70      0.94 o 
   6   2   3      403.11      356.82     10.70 o 
   7   2   3      606.04      586.73     13.99 o 
   8   2   3      265.34      238.11      5.94 o 
   9   2   3      115.08      112.02      3.10 o 
  10   2   3        1.43        1.75      0.81 o 
  11   2   3        5.24        5.20      1.41 o 
  12   2   3       18.27       19.60      1.75 o 
  13   2   3       76.45       81.79      2.75 o 
  14   2   3       38.98       33.03      1.41 o 
 -15   3   3       28.25       29.08      1.88 o 
 -14   3   3       36.92       40.46      1.88 o 
 -13   3   3        0.07        0.01      0.75 o 
 -12   3   3      367.90      381.44     10.14 o 
 -11   3   3        8.54       11.81      1.19 o 
 -10   3   3     1722.54     1620.08     42.91 o 
  -9   3   3      194.13      217.64      4.89 o 
  -8   3   3        0.36        0.80      0.55 o 
  -7   3   3        0.58        0.32      0.50 o 
  -6   3   3       42.55       39.25      1.47 o 
  -5   3   3     1026.85     1170.46     34.46 o 
  -4   3   3        9.94        7.02      0.60 o 
  -3   3   3      143.36      168.27      5.34 o 
  -2   3   3      358.16      413.47      9.88 o 
  -1   3   3      479.65      486.66     11.73 o 
   0   3   3     3420.97     3929.25     90.44 o 
   1   3   3      321.75      327.94      7.52 o 
   2   3   3      372.50      401.95     14.82 o 
   3   3   3       14.89       27.19      1.43 o 
   4   3   3     4800.62     5437.52    164.00 o 
   5   3   3        0.40       -0.06      0.48 o 
   6   3   3      341.31      340.38     12.42 o 
   7   3   3      180.83      183.90      6.31 o 
   8   3   3       84.62       83.51      2.57 o 
   9   3   3      323.35      335.50      7.05 o 
  10   3   3      427.30      443.20     11.02 o 
  11   3   3      272.34      290.41      8.93 o 
  12   3   3      248.77      255.24      8.82 o 
  13   3   3       18.98       20.44      1.20 o 
  14   3   3       30.28       23.92      1.38 o 
 -14   4   3       46.85       48.35      2.38 o 
 -13   4   3       69.17       80.31      3.06 o 
 -12   4   3      689.11      718.23     20.33 o 
 -11   4   3        3.45        6.75      1.14 o 
 -10   4   3       81.73       82.02      3.57 o 
  -9   4   3      102.52       96.62      2.47 o 
  -8   4   3     1341.28     1247.52     25.18 o 
  -7   4   3      146.94      136.12      3.43 o 
  -6   4   3     1229.45     1145.98     22.86 o 
  -5   4   3      256.99      260.12      7.37 o 
  -4   4   3      810.26      742.46     23.01 o 
  -3   4   3        5.23        7.70      1.10 o 
  -2   4   3        6.98       12.62      0.78 o 
  -1   4   3        8.10        8.79      0.71 o 
   0   4   3       66.34       43.95      1.74 o 
   1   4   3      527.74      587.79     15.47 o 
   2   4   3      716.37      770.62     26.01 o 
   3   4   3      547.00      569.42     13.03 o 
   4   4   3     2305.26     2153.17     54.33 o 
   5   4   3       57.87       66.21      2.16 o 
   6   4   3      751.51      739.15     15.48 o 
   7   4   3      655.34      612.26     12.92 o 
   8   4   3        2.00        2.65      0.74 o 
   9   4   3     1032.76     1056.92     27.35 o 
  10   4   3       72.67       63.54      2.39 o 
  11   4   3        6.11        4.59      0.87 o 
  12   4   3        2.12        2.44      0.89 o 
  13   4   3        1.31        0.09      0.75 o 
 -14   5   3       81.48       78.86      2.78 o 
 -13   5   3       47.70       44.71      2.02 o 
 -12   5   3      230.88      248.68      7.51 o 
 -11   5   3        3.30        3.78      1.35 o 
 -10   5   3      332.60      336.42      9.94 o 
  -9   5   3     1272.34     1220.92     40.09 o 
  -8   5   3      137.05      133.91      5.24 o 
  -7   5   3     1566.78     1467.62     32.90 o 
  -6   5   3       12.08       11.05      0.91 o 
  -5   5   3      146.66      127.29      2.99 o 
  -4   5   3      367.25      338.89      7.39 o 
  -3   5   3      528.42      491.40      9.97 o 
  -2   5   3     2724.77     2679.48     54.43 o 
  -1   5   3      319.18      293.58      6.98 o 
   0   5   3      276.45      272.57      5.39 o 
   1   5   3       19.21       20.49      0.84 o 
   2   5   3       63.46       73.82      2.13 o 
   3   5   3     1187.22     1154.76     21.77 o 
   4   5   3       87.33       97.77      2.82 o 
   5   5   3        7.65       10.45      0.91 o 
   6   5   3      372.70      387.93     10.09 o 
   7   5   3        1.05        1.79      0.84 o 
   8   5   3       74.02       62.92      3.84 o 
   9   5   3      200.42      196.66      8.12 o 
  10   5   3      746.76      752.69     23.84 o 
  11   5   3        2.04        2.80      0.98 o 
  12   5   3       16.44       14.56      1.99 o 
  13   5   3       11.10       10.10      1.51 o 
 -13   6   3       16.80       17.40      1.46 o 
 -12   6   3        0.20       -0.56      0.80 o 
 -11   6   3        5.72        4.86      1.07 o 
 -10   6   3      222.60      223.49      7.76 o 
  -9   6   3        1.68        3.56      1.17 o 
  -8   6   3        3.49        3.35      1.68 o 
  -7   6   3       27.92       26.03      1.40 o 
  -6   6   3       72.13       76.01      2.74 o 
  -5   6   3      220.71      185.41      4.43 o 
  -4   6   3       96.95       82.16      2.45 o 
  -3   6   3      107.40      101.28      3.02 o 
  -2   6   3       62.72       63.87      1.83 o 
  -1   6   3       10.37       10.71      0.67 o 
   0   6   3       52.82       49.59      1.36 o 
   1   6   3       82.39       74.44      1.82 o 
   2   6   3       17.24       17.43      1.05 o 
   3   6   3      292.38      273.65      6.38 o 
   4   6   3        4.64        9.24      1.06 o 
   5   6   3       65.76       49.65      2.20 o 
   6   6   3        0.56        1.67      0.96 o 
   7   6   3      474.59      448.36     16.89 o 
   8   6   3       14.74       16.71      2.14 o 
   9   6   3      155.36      148.56      6.35 o 
  10   6   3       89.83       92.77      3.74 o 
  11   6   3      213.57      205.51      6.88 o 
  12   6   3      122.65      122.46      5.83 o 
 -12   7   3       20.03       20.75      2.24 o 
 -11   7   3      103.52      113.43      4.16 o 
 -10   7   3       78.28       78.31      3.75 o 
  -9   7   3      279.81      302.48     11.65 o 
  -8   7   3        1.01        0.76      1.48 o 
  -7   7   3      359.02      394.04     12.92 o 
  -6   7   3        0.34        1.39      1.14 o 
  -5   7   3     1037.88      969.47     23.45 o 
  -4   7   3       21.14       18.41      1.27 o 
  -3   7   3      747.64      743.82     17.41 o 
  -2   7   3        9.03       10.14      0.83 o 
  -1   7   3     1085.47     1039.51     22.32 o 
   0   7   3     1151.52     1076.13     20.73 o 
   1   7   3     1359.97     1272.63     24.43 o 
   2   7   3        7.54        6.15      0.86 o 
   3   7   3       59.80       51.25      1.95 o 
   4   7   3      273.32      256.19     11.32 o 
   5   7   3       11.11        9.64      1.41 o 
   6   7   3        1.43        1.44      1.10 o 
   7   7   3       88.52      101.20      5.62 o 
   8   7   3      118.58      115.70      5.14 o 
   9   7   3      112.76      123.48      4.58 o 
  10   7   3      176.72      169.45      5.77 o 
  11   7   3       77.19       88.37      6.42 o 
 -10   8   3       26.13       24.11      1.45 o 
  -9   8   3        1.66        2.29      1.10 o 
  -8   8   3       99.11       85.18      3.40 o 
  -7   8   3       20.26       16.52      1.90 o 
  -6   8   3      172.75      169.77      6.66 o 
  -5   8   3       18.20       15.86      1.71 o 
  -4   8   3      233.00      239.21      8.14 o 
  -3   8   3       66.50       59.89      3.47 o 
  -2   8   3      788.31      831.09     29.89 o 
  -1   8   3       28.13       33.28      3.59 o 
   0   8   3      119.21      121.58      5.41 o 
   1   8   3      282.07      264.71      8.83 o 
   2   8   3      428.95      422.95     13.61 o 
   3   8   3       80.52       77.16      3.75 o 
   4   8   3       20.64       26.82      2.23 o 
   5   8   3      124.87      118.27      5.24 o 
   6   8   3      222.63      205.07      8.05 o 
   7   8   3        9.75        9.83      1.83 o 
   8   8   3       11.68       18.97      2.30 o 
   9   8   3       64.63       58.92      2.88 o 
  -9   9   3       25.43       24.16      2.75 o 
  -8   9   3      124.21      135.15      9.17 o 
  -7   9   3      134.85      121.65      5.21 o 
  -6   9   3       10.43       12.24      1.73 o 
  -5   9   3      462.87      486.88     21.73 o 
  -4   9   3        0.17        2.11      2.37 o 
  -3   9   3       25.51       22.35      2.00 o 
  -2   9   3      173.98      176.94      7.23 o 
  -1   9   3        0.14       -0.55      1.93 o 
   0   9   3       26.64       28.08      2.81 o 
   1   9   3        0.23        2.98      1.61 o 
   2   9   3      464.90      418.67     15.42 o 
   3   9   3       28.42       25.47      1.66 o 
   4   9   3      103.67       91.68      4.18 o 
   5   9   3       18.88       15.06      1.52 o 
   6   9   3       58.20       48.29      2.70 o 
   7   9   3       30.48       27.97      1.88 o 
  -5  10   3        4.93        4.79      0.99 o 
  -4  10   3      349.62      324.49     14.59 o 
  -3  10   3        0.59        0.59      0.93 o 
  -2  10   3      161.36      162.51      7.89 o 
  -1  10   3       14.80       12.71      1.73 o 
   0  10   3       60.42       65.53      3.89 o 
   1  10   3       32.22       33.65      2.59 o 
   2  10   3       18.16       24.73      2.01 o 
   3  10   3       16.49       17.43      2.45 o 
   4  10   3      354.69      340.33     21.40 o 
 -16   0   4      152.75      157.47     10.40 o 
 -14   0   4       46.37       66.89      3.65 o 
 -12   0   4       17.69       12.37      1.57 o 
 -10   0   4       12.78       19.46      1.46 o 
  -8   0   4        7.23        3.71      0.64 o 
  -6   0   4     8835.97     9510.18    320.56 o 
  -4   0   4       23.60       19.14      1.55 o 
  -2   0   4      504.58      475.66     11.84 o 
   0   0   4     6028.08     6104.61    181.25 o 
   2   0   4     2339.33     2252.44     86.94 o 
   4   0   4        1.50        4.75      0.75 o 
   6   0   4      794.22      817.98     25.68 o 
   8   0   4      223.41      188.13      7.66 o 
  10   0   4       58.49       50.91     11.01 o 
  12   0   4      411.04      467.15     17.31 o 
  14   0   4      174.10      176.88      8.74 o 
 -16   1   4      171.70      196.92     12.54 o 
 -15   1   4       59.70       55.22      2.85 o 
 -14   1   4      141.34      150.30      4.06 o 
 -13   1   4       26.20       27.70      1.45 o 
 -12   1   4      569.43      569.51     16.04 o 
 -11   1   4      337.11      327.41      7.09 o 
 -10   1   4      501.42      468.85      8.87 o 
  -9   1   4       13.20       14.54      0.74 o 
  -8   1   4      460.97      421.17      7.70 o 
  -7   1   4      219.58      232.18      4.78 o 
  -6   1   4     6585.31     6943.33    165.84 o 
  -5   1   4     1099.34     1235.27     31.95 o 
  -4   1   4     1892.50     1909.17     49.60 o 
  -3   1   4       14.24       25.54      0.93 o 
  -2   1   4     2347.44     2331.22     64.00 o 
  -1   1   4        8.88        9.31      0.58 o 
   0   1   4      551.95      604.55     20.93 o 
   1   1   4       60.75       55.88      1.44 o 
   2   1   4      408.08      371.20     10.20 o 
   3   1   4      200.21      188.14      4.55 o 
   4   1   4        6.62        5.04      0.57 o 
   5   1   4      294.16      286.88      8.26 o 
   6   1   4        6.89       13.76      0.94 o 
   7   1   4      101.52      117.47      3.01 o 
   8   1   4      102.35      101.15      3.27 o 
   9   1   4       32.65       29.36      2.60 o 
  10   1   4        0.08        0.67      1.82 o 
  11   1   4      971.17     1038.93     38.97 o 
  12   1   4        0.23       -0.47      1.01 o 
  13   1   4       79.35       72.92      2.52 o 
  14   1   4        2.29        4.10      1.02 o 
 -15   2   4       32.82       32.08      1.71 o 
 -14   2   4        1.07        0.64      0.81 o 
 -13   2   4      413.30      436.64      9.90 o 
 -12   2   4      182.56      204.22      5.05 o 
 -11   2   4      681.50      694.02     14.89 o 
 -10   2   4        0.07       -0.44      0.56 o 
  -9   2   4       14.08        9.36      0.70 o 
  -8   2   4     1872.27     1899.87     38.73 o 
  -7   2   4      450.98      420.64      9.83 o 
  -6   2   4      440.73      456.75     11.87 o 
  -5   2   4     3225.26     3445.47     93.53 o 
  -4   2   4      293.97      270.47     11.96 o 
  -3   2   4       38.87       18.69      1.20 o 
  -2   2   4        4.64        9.05      0.64 o 
  -1   2   4     3319.34     3245.94    104.86 o 
   0   2   4       64.42       64.01      2.26 o 
   1   2   4     1489.14     1711.50     38.19 o 
   2   2   4     1527.94     1795.86     42.39 o 
   3   2   4      367.22      378.74     11.85 o 
   4   2   4        9.59        8.26      0.82 o 
   5   2   4       43.37       45.38      1.58 o 
   6   2   4      354.87      333.52      9.25 o 
   7   2   4       99.84       83.06      2.37 o 
   8   2   4        7.24        9.78      1.14 o 
   9   2   4      463.94      429.84      9.91 o 
  10   2   4        2.99        5.35      1.95 o 
  11   2   4      117.53      130.96      5.23 o 
  12   2   4        9.20       12.30      1.45 o 
  13   2   4       37.92       40.06      1.69 o 
  14   2   4      117.06      113.06      3.60 o 
 -15   3   4        0.26        1.17      0.69 o 
 -14   3   4        4.33        1.53      0.68 o 
 -13   3   4       41.18       33.27      1.69 o 
 -12   3   4       10.62        6.21      1.05 o 
 -11   3   4       26.54       30.54      1.74 o 
 -10   3   4      275.75      269.32      5.90 o 
  -9   3   4      737.33      711.91     14.74 o 
  -8   3   4       11.98       11.07      0.86 o 
  -7   3   4       12.75       11.55      0.80 o 
  -6   3   4        5.71        4.85      0.62 o 
  -5   3   4      357.39      351.43     11.73 o 
  -4   3   4      542.91      619.22     14.62 o 
  -3   3   4       22.63       14.96      0.80 o 
  -2   3   4      188.85      181.53      4.68 o 
  -1   3   4     2238.49     2543.39     56.48 o 
   0   3   4       73.71       62.48      1.69 o 
   1   3   4      993.15     1211.41     28.84 o 
   2   3   4     3872.24     4381.18    121.92 o 
   3   3   4     2294.26     2454.13     68.80 o 
   4   3   4       23.53       17.23      1.14 o 
   5   3   4       73.28       65.60      2.51 o 
   6   3   4       27.74       31.26      1.67 o 
   7   3   4      938.90      908.60     24.03 o 
   8   3   4        0.54        1.89      0.70 o 
   9   3   4     2049.25     1954.79     40.03 o 
  10   3   4      219.64      228.27      6.07 o 
  11   3   4      248.42      268.90      8.28 o 
  12   3   4        6.17        6.99      1.17 o 
  13   3   4      259.15      250.35      7.30 o 
 -15   4   4      172.84      163.30      7.89 o 
 -14   4   4      110.56      136.96      4.29 o 
 -13   4   4      293.64      296.58      8.82 o 
 -12   4   4        8.72        9.68      1.04 o 
 -11   4   4      490.23      554.77     14.48 o 
 -10   4   4      112.08      120.18      3.58 o 
  -9   4   4       19.91       21.48      1.14 o 
  -8   4   4       57.22       57.48      2.06 o 
  -7   4   4     1755.86     1728.90     38.56 o 
  -6   4   4       50.13       47.49      1.92 o 
  -5   4   4      201.77      167.23      4.17 o 
  -4   4   4      130.77      140.85      4.55 o 
  -3   4   4     1216.65     1328.48     38.85 o 
  -2   4   4       42.03       39.79      1.55 o 
  -1   4   4      233.18      285.68      7.49 o 
   0   4   4      157.43      168.61      4.52 o 
   1   4   4        1.07        4.28      0.54 o 
   2   4   4     1006.44     1065.05     27.56 o 
   3   4   4     1423.23     1577.15     35.02 o 
   4   4   4        2.53        5.42      0.79 o 
   5   4   4      418.57      422.92     12.15 o 
   6   4   4      637.35      589.55     16.75 o 
   7   4   4      679.79      631.94     13.85 o 
   8   4   4      273.67      261.62      6.11 o 
   9   4   4      583.21      585.79     14.34 o 
  10   4   4      143.27      140.73      4.02 o 
  11   4   4       36.84       32.29      1.51 o 
  12   4   4        4.49        3.16      0.90 o 
  13   4   4       31.24       25.21      2.05 o 
 -14   5   4       72.75       70.81      2.49 o 
 -13   5   4        0.23        0.35      0.76 o 
 -12   5   4      291.18      295.97      8.77 o 
 -11   5   4        4.42        3.32      0.91 o 
 -10   5   4     1193.30     1157.01     31.95 o 
  -9   5   4      132.18      136.04      3.74 o 
  -8   5   4      726.15      721.59     17.83 o 
  -7   5   4      140.90      148.04      3.99 o 
  -6   5   4      687.82      623.84     13.49 o 
  -5   5   4        0.08       -0.03      0.49 o 
  -4   5   4      908.21      853.25     15.60 o 
  -3   5   4     1213.27     1167.40     21.29 o 
  -2   5   4        6.86        8.71      0.67 o 
  -1   5   4       12.00       12.69      0.68 o 
   0   5   4     1164.46     1119.03     18.84 o 
   1   5   4      149.13      144.48      3.04 o 
   2   5   4      299.59      290.94      6.35 o 
   3   5   4      194.25      224.30      5.60 o 
   4   5   4     1200.93     1268.19     27.60 o 
   5   5   4      742.12      695.49     15.39 o 
   6   5   4       38.77       41.85      1.78 o 
   7   5   4      155.21      148.98      4.13 o 
   8   5   4      223.70      226.21      8.03 o 
   9   5   4      349.23      365.62     10.85 o 
  10   5   4       63.57       54.76      2.46 o 
  11   5   4      115.69      115.68      4.23 o 
  12   5   4        2.27        1.83      0.81 o 
 -13   6   4       48.30       49.16      2.17 o 
 -12   6   4      141.33      138.66      5.00 o 
 -11   6   4      207.31      219.36      8.60 o 
 -10   6   4      140.68      156.27      5.16 o 
  -9   6   4        1.28        1.15      1.07 o 
  -8   6   4       53.38       48.47      2.15 o 
  -7   6   4      812.11      802.06     18.28 o 
  -6   6   4        0.28        1.76      0.81 o 
  -5   6   4      212.16      224.75      5.27 o 
  -4   6   4       11.96       13.72      1.21 o 
  -3   6   4        1.78        3.08      0.68 o 
  -2   6   4     1175.44     1125.73     21.33 o 
  -1   6   4      216.68      226.10      4.40 o 
   0   6   4       90.21       91.77      1.98 o 
   1   6   4      231.23      224.14      4.72 o 
   2   6   4      215.77      194.66      4.75 o 
   3   6   4        2.32        1.98      0.66 o 
   4   6   4      804.97      773.84     18.86 o 
   5   6   4      192.63      184.51      5.48 o 
   6   6   4      540.61      546.52     20.30 o 
   7   6   4       84.81       73.76      4.05 o 
   8   6   4       88.45       95.83      4.65 o 
   9   6   4       24.93       23.87      1.99 o 
  10   6   4        1.64        0.84      0.90 o 
  11   6   4       85.22       80.53      4.41 o 
 -12   7   4      737.44      759.18     27.59 o 
 -11   7   4       24.43       24.63      1.54 o 
 -10   7   4      690.60      711.11     20.06 o 
  -9   7   4       76.85       77.35      3.00 o 
  -8   7   4      217.66      219.76      6.09 o 
  -7   7   4       16.30       14.33      1.38 o 
  -6   7   4      566.01      578.91     16.49 o 
  -5   7   4       76.93       71.32      2.98 o 
  -4   7   4     1201.49     1184.68     28.42 o 
  -3   7   4      225.25      211.94      5.53 o 
  -2   7   4     4012.32     4005.90     80.96 o 
  -1   7   4       48.63       47.13      1.71 o 
   0   7   4      111.23      106.47      2.79 o 
   1   7   4      561.33      537.24     11.33 o 
   2   7   4        3.06        1.73      0.72 o 
   3   7   4       43.92       47.52      2.09 o 
   4   7   4        0.27        2.15      1.35 o 
   5   7   4       12.45       11.51      1.41 o 
   6   7   4      373.33      362.95     11.80 o 
   7   7   4       19.59       21.96      2.00 o 
   8   7   4      125.35      131.15      4.92 o 
   9   7   4      141.96      137.15      4.93 o 
  10   7   4       33.53       32.12      1.72 o 
 -10   8   4       17.92       15.36      1.18 o 
  -9   8   4        3.19        3.39      0.87 o 
  -8   8   4       21.57       17.54      1.45 o 
  -7   8   4      108.28       96.90      3.08 o 
  -6   8   4       20.21       19.25      1.86 o 
  -5   8   4     1065.46     1075.91     33.14 o 
  -4   8   4      270.28      291.75      9.67 o 
  -3   8   4      426.61      418.17     13.49 o 
  -2   8   4        2.83        3.82      2.27 o 
  -1   8   4      312.52      342.56     13.00 o 
   0   8   4      109.86      106.61      4.24 o 
   1   8   4        1.02        3.32      1.18 o 
   2   8   4        1.60        2.51      1.10 o 
   3   8   4      100.65      107.84      4.24 o 
   4   8   4      136.96      121.41      5.30 o 
   5   8   4        1.04        1.33      1.06 o 
   6   8   4       26.98       33.18      2.81 o 
   7   8   4        2.73        1.72      1.15 o 
   8   8   4       49.25       54.63      2.88 o 
   9   8   4       10.77       14.35      1.46 o 
  -8   9   4      282.04      277.31     12.54 o 
  -7   9   4      240.98      241.80      7.79 o 
  -6   9   4      274.06      275.07      8.87 o 
  -5   9   4        5.88        4.01      1.29 o 
  -4   9   4      415.68      451.45     16.54 o 
  -3   9   4       23.20       27.78      3.45 o 
  -2   9   4       78.87       83.55      4.10 o 
  -1   9   4       57.21       58.30      3.29 o 
   0   9   4        0.03        2.60      1.99 o 
   1   9   4      120.72      119.69      6.38 o 
   2   9   4        0.15       -0.32      0.81 o 
   3   9   4      223.96      212.90      6.00 o 
   4   9   4      152.39      145.71      5.19 o 
   5   9   4       39.80       40.05      2.06 o 
   6   9   4        0.20       -0.41      0.93 o 
   7   9   4      350.31      374.97     13.77 o 
  -5  10   4      299.19      281.98     10.24 o 
  -4  10   4      136.93      148.79      9.70 o 
  -3  10   4      524.52      494.73     16.73 o 
  -2  10   4        7.52        7.46      1.24 o 
  -1  10   4        4.81        8.85      1.29 o 
   0  10   4        1.02        2.04      1.06 o 
   1  10   4       52.23       56.60      2.76 o 
   2  10   4       32.25       32.51      2.48 o 
   3  10   4        3.96        5.20      1.83 o 
 -15   0   5        0.81        1.19      0.85 o 
 -13   0   5      193.26      199.95      8.06 o 
 -11   0   5      138.92      128.35      4.49 o 
  -9   0   5       55.83       73.23      2.80 o 
  -7   0   5     1140.88     1155.77     38.47 o 
  -5   0   5       83.34       81.82      4.86 o 
  -3   0   5      820.04      801.47     27.27 o 
  -1   0   5     7009.90     7109.62    251.46 o 
   1   0   5        2.31       11.40      1.15 o 
   3   0   5      233.14      296.06     11.32 o 
   5   0   5       54.88       49.26      3.05 o 
   7   0   5       53.03       56.46      3.44 o 
   9   0   5      345.85      304.55     42.50 o 
  11   0   5      767.99      826.20     55.04 o 
  13   0   5      909.55      918.27     54.70 o 
 -16   1   5       41.13       58.71      4.59 o 
 -15   1   5       78.62       79.46      3.13 o 
 -14   1   5       26.30       22.43      1.56 o 
 -13   1   5      114.57      103.36      3.12 o 
 -12   1   5      286.03      258.15      7.15 o 
 -11   1   5      137.16      148.11      3.93 o 
 -10   1   5       34.75       28.27      1.10 o 
  -9   1   5     1349.62     1237.12     23.56 o 
  -8   1   5      213.91      223.38      4.28 o 
  -7   1   5     1554.03     1455.31     34.14 o 
  -6   1   5     1577.53     1680.64     40.32 o 
  -5   1   5     1165.24     1230.74     37.96 o 
  -4   1   5     1907.20     2167.69     60.47 o 
  -3   1   5     1144.65     1119.55     30.05 o 
  -2   1   5      963.83      970.72     23.82 o 
  -1   1   5      105.54       80.84      2.66 o 
   0   1   5     2599.91     2717.14     68.24 o 
   1   1   5       68.77       91.47      2.09 o 
   2   1   5      605.15      614.83     14.18 o 
   3   1   5     2416.50     2694.72     65.59 o 
   4   1   5     1098.11     1047.18     31.36 o 
   5   1   5       52.16       45.88      1.57 o 
   6   1   5       45.53       38.64      1.51 o 
   7   1   5       57.56       52.78      2.04 o 
   8   1   5       12.98       11.54      1.06 o 
   9   1   5      315.93      324.62     18.41 o 
  10   1   5      280.38      293.77     14.92 o 
  11   1   5      181.00      225.52     11.68 o 
  12   1   5      321.55      362.58     10.67 o 
  13   1   5      298.64      291.80      7.80 o 
  14   1   5        0.82       -0.82      0.82 o 
 -15   2   5       89.54       88.91      2.76 o 
 -14   2   5      218.09      272.50      8.06 o 
 -13   2   5        0.05        0.90      0.89 o 
 -12   2   5      179.51      198.82      6.31 o 
 -11   2   5        0.10       -0.17      0.73 o 
 -10   2   5      573.66      539.17     13.22 o 
  -9   2   5       65.13       67.68      1.91 o 
  -8   2   5      316.17      309.53      6.29 o 
  -7   2   5      806.77      758.25     16.52 o 
  -6   2   5       72.07       75.84      2.44 o 
  -5   2   5     1408.92     1437.40     44.24 o 
  -4   2   5     1404.66     1501.54     51.78 o 
  -3   2   5     2488.02     2654.92     67.96 o 
  -2   2   5       13.41        3.20      0.72 o 
  -1   2   5     1182.45     1278.67     43.74 o 
   0   2   5       58.21       69.68      2.81 o 
   1   2   5     2044.52     2335.03     52.45 o 
   2   2   5      528.16      562.26     12.68 o 
   3   2   5     2450.53     2687.53     81.67 o 
   4   2   5      221.46      281.08     11.55 o 
   5   2   5       40.20       30.63      1.08 o 
   6   2   5       36.16       30.26      1.69 o 
   7   2   5      155.79      145.79      4.18 o 
   8   2   5      239.41      222.77      6.69 o 
   9   2   5        0.51        1.38      1.01 o 
  10   2   5       68.82       75.44      5.41 o 
  11   2   5      231.97      262.42      9.20 o 
  12   2   5       88.03      100.20      4.00 o 
  13   2   5       21.07       23.86      1.22 o 
 -15   3   5       28.75       27.79      1.42 o 
 -14   3   5       69.08       70.24      2.37 o 
 -13   3   5       18.07       18.06      1.22 o 
 -12   3   5      167.09      147.99      4.49 o 
 -11   3   5      274.84      265.87      8.06 o 
 -10   3   5       66.39       58.72      2.66 o 
  -9   3   5        0.78        1.02      0.63 o 
  -8   3   5     1164.41     1102.75     23.31 o 
  -7   3   5      183.43      175.52      3.99 o 
  -6   3   5      416.46      378.82     12.06 o 
  -5   3   5      346.22      396.19      9.43 o 
  -4   3   5      165.09      142.08      4.67 o 
  -3   3   5      310.29      344.31      8.33 o 
  -2   3   5        1.46        2.20      0.51 o 
  -1   3   5        0.02       -0.11      0.40 o 
   0   3   5        1.69        2.50      0.36 o 
   1   3   5      209.69      245.68      6.01 o 
   2   3   5     5540.06     6348.39    162.82 o 
   3   3   5      394.69      388.34     11.46 o 
   4   3   5     2015.96     1962.71     49.44 o 
   5   3   5       21.94       23.73      1.41 o 
   6   3   5     1631.36     1527.97     35.36 o 
   7   3   5       75.52       70.00      2.51 o 
   8   3   5     1382.32     1333.37     32.90 o 
   9   3   5        6.18        8.20      1.12 o 
  10   3   5       73.36       72.58      2.66 o 
  11   3   5       33.37       31.68      2.01 o 
  12   3   5      131.07      140.57      5.11 o 
  13   3   5        6.11        5.86      0.68 o 
 -15   4   5        0.18       -1.07      1.38 o 
 -14   4   5      265.75      276.07      8.41 o 
 -13   4   5       77.25       85.09      2.81 o 
 -12   4   5      177.41      202.09      6.72 o 
 -11   4   5       90.55       92.36      3.25 o 
 -10   4   5      424.17      439.40     11.64 o 
  -9   4   5      351.86      317.47      6.81 o 
  -8   4   5     1320.22     1276.39     25.68 o 
  -7   4   5      322.65      306.92      7.25 o 
  -6   4   5       97.70       88.15      2.73 o 
  -5   4   5        3.48       11.02      1.21 o 
  -4   4   5       53.26       53.54      1.53 o 
  -3   4   5       24.76       28.57      1.11 o 
  -2   4   5       50.17       41.51      1.39 o 
  -1   4   5       15.10       16.21      0.71 o 
   0   4   5      382.63      381.90      8.70 o 
   1   4   5      132.35      137.64      2.82 o 
   2   4   5     2223.12     2446.67     48.81 o 
   3   4   5      278.47      285.63      5.77 o 
   4   4   5      538.70      516.91     12.44 o 
   5   4   5      135.35      140.45      4.21 o 
   6   4   5      322.50      276.02      7.63 o 
   7   4   5        5.43        7.57      1.00 o 
   8   4   5      357.57      347.23      8.76 o 
   9   4   5        0.22        0.54      0.79 o 
  10   4   5        8.05        7.33      0.91 o 
  11   4   5        5.03        6.14      0.79 o 
  12   4   5      138.33      125.30      6.42 o 
  13   4   5        0.15       -0.34      0.96 o 
 -14   5   5       38.94       37.07      1.79 o 
 -13   5   5       12.99       12.39      1.08 o 
 -12   5   5      393.09      428.31     12.39 o 
 -11   5   5      639.77      646.18     21.83 o 
 -10   5   5      343.06      332.21      8.66 o 
  -9   5   5       77.51       73.47      3.11 o 
  -8   5   5       18.84       19.43      1.19 o 
  -7   5   5      703.09      685.64     13.97 o 
  -6   5   5       79.31       76.48      2.19 o 
  -5   5   5       19.99       15.84      0.89 o 
  -4   5   5        1.58        4.32      0.54 o 
  -3   5   5       23.59       21.10      0.90 o 
  -2   5   5       78.08       74.01      1.73 o 
  -1   5   5     1100.66     1077.76     18.52 o 
   0   5   5      475.06      447.84      7.28 o 
   1   5   5        0.10        0.59      0.51 o 
   2   5   5       21.21       12.81      0.79 o 
   3   5   5       46.89       55.68      1.58 o 
   4   5   5      666.65      663.13     14.88 o 
   5   5   5      300.83      296.93      6.60 o 
   6   5   5      641.42      577.16     13.00 o 
   7   5   5      175.31      163.44      6.04 o 
   8   5   5      205.50      212.55      7.34 o 
   9   5   5      230.73      232.88      7.24 o 
  10   5   5      225.08      237.57      7.79 o 
  11   5   5      124.72      114.54      4.16 o 
  12   5   5       71.52       76.44      5.81 o 
 -13   6   5      144.52      148.57      5.12 o 
 -12   6   5      201.80      216.90      7.37 o 
 -11   6   5        3.93        2.40      0.89 o 
 -10   6   5      112.15      102.86      3.69 o 
  -9   6   5      352.56      350.66     10.44 o 
  -8   6   5        8.77        9.37      1.13 o 
  -7   6   5      282.87      276.30      6.83 o 
  -6   6   5       51.65       47.70      1.77 o 
  -5   6   5      393.60      384.80      8.55 o 
  -4   6   5      111.68      124.88      3.24 o 
  -3   6   5      586.79      581.47     11.34 o 
  -2   6   5       64.23       63.42      1.74 o 
  -1   6   5        2.98        2.46      0.53 o 
   0   6   5      660.43      654.34     11.30 o 
   1   6   5       78.31       84.22      2.11 o 
   2   6   5       49.77       48.84      1.53 o 
   3   6   5      555.10      547.11     11.75 o 
   4   6   5      441.33      401.52      9.48 o 
   5   6   5      187.18      169.17      4.44 o 
   6   6   5        0.01        0.61      1.24 o 
   7   6   5        8.20        8.71      1.39 o 
   8   6   5        3.25        4.64      1.19 o 
   9   6   5        1.90        2.85      1.07 o 
  10   6   5        2.64        2.63      1.10 o 
  11   6   5      257.72      264.30     13.00 o 
 -12   7   5       23.83       25.19      1.77 o 
 -11   7   5      215.71      211.51      6.31 o 
 -10   7   5       51.59       55.36      2.35 o 
  -9   7   5      621.89      620.92     17.72 o 
  -8   7   5       15.71       16.36      1.15 o 
  -7   7   5        0.54        1.04      0.80 o 
  -6   7   5       63.60       58.95      2.21 o 
  -5   7   5      717.56      738.87     20.68 o 
  -4   7   5        2.30        2.89      0.78 o 
  -3   7   5      740.24      745.55     17.73 o 
  -2   7   5       11.45        7.87      0.80 o 
  -1   7   5      231.77      230.94      5.27 o 
   0   7   5     2200.22     2175.42     44.05 o 
   1   7   5       14.74       14.46      1.03 o 
   2   7   5       36.10       31.90      1.88 o 
   3   7   5      444.47      418.59     13.49 o 
   4   7   5        8.14        5.00      1.52 o 
   5   7   5      211.37      209.28     11.42 o 
   6   7   5       28.92       28.10      2.60 o 
   7   7   5      152.77      149.14      5.49 o 
   8   7   5       54.86       54.50      2.63 o 
   9   7   5        6.30        4.92      1.19 o 
  10   7   5       23.70       29.00      1.82 o 
 -10   8   5       28.66       27.96      1.72 o 
  -9   8   5       41.67       39.90      2.21 o 
  -8   8   5      162.71      154.42      5.90 o 
  -7   8   5      223.86      226.38      7.56 o 
  -6   8   5      273.96      298.30     11.42 o 
  -5   8   5      570.80      611.33     19.19 o 
  -4   8   5      158.44      161.80      5.88 o 
  -3   8   5       71.19       68.21      3.24 o 
  -2   8   5      117.59      117.88      4.54 o 
  -1   8   5      128.64      133.46      5.08 o 
   0   8   5       81.85       89.35      3.69 o 
   1   8   5        1.75        2.85      1.11 o 
   2   8   5        6.10        6.09      1.17 o 
   3   8   5       36.03       32.77      1.83 o 
   4   8   5       27.02       21.43      2.24 o 
   5   8   5        4.66        4.76      1.14 o 
   6   8   5       43.22       31.01      2.28 o 
   7   8   5       20.15       22.63      1.80 o 
   8   8   5       57.42       52.68      2.70 o 
  -8   9   5      103.50      103.35      7.34 o 
  -7   9   5      442.10      413.03     12.84 o 
  -6   9   5        2.16        2.81      0.95 o 
  -5   9   5      103.07       86.28      3.94 o 
  -4   9   5      189.68      191.32      8.48 o 
  -3   9   5       60.05       58.39      3.23 o 
  -2   9   5      711.41      754.67     26.95 o 
  -1   9   5      201.34      201.06      7.94 o 
   0   9   5       18.72       21.69      2.48 o 
   1   9   5       94.71       89.83      4.68 o 
   2   9   5      449.95      411.44     10.60 o 
   3   9   5        0.25        2.08      1.02 o 
   4   9   5      268.69      272.53      8.94 o 
   5   9   5       88.68       90.18      4.81 o 
   6   9   5      104.45      100.11      4.24 o 
  -5  10   5      313.13      318.85     14.05 o 
  -4  10   5       55.08       54.83      6.29 o 
  -3  10   5       28.28       22.92      1.50 o 
  -2  10   5      158.88      165.22      6.41 o 
  -1  10   5       46.17       43.28      2.41 o 
   0  10   5       95.38       96.28      4.00 o 
   1  10   5      101.08      100.30      4.12 o 
   2  10   5        0.14        0.00      1.53 o 
 -16   0   6       31.30       30.88      3.06 o 
 -14   0   6       38.87       56.10      2.39 o 
 -12   0   6      464.00      502.68     19.82 o 
 -10   0   6      400.01      401.00     12.37 o 
  -8   0   6      179.03      163.29      5.30 o 
  -6   0   6      114.51      140.48      7.67 o 
  -4   0   6     2477.86     2522.67    145.36 o 
  -2   0   6        2.85       16.38      1.83 o 
   0   0   6     1650.05     1583.14     67.73 o 
   2   0   6      145.42      184.10      7.39 o 
   4   0   6      158.11      147.83      6.18 o 
   6   0   6      494.72      459.82     15.19 o 
   8   0   6      544.69      516.98     62.68 o 
  10   0   6      572.19      653.44     44.03 o 
  12   0   6      127.32      130.02      5.70 o 
 -16   1   6       25.19       19.39      2.29 o 
 -15   1   6       52.81       56.67      2.52 o 
 -14   1   6      178.83      179.03      5.50 o 
 -13   1   6       35.31       30.75      1.66 o 
 -12   1   6      219.02      246.44      7.36 o 
 -11   1   6      289.03      278.62      7.97 o 
 -10   1   6      763.44      738.96     15.83 o 
  -9   1   6       11.62       13.53      0.82 o 
  -8   1   6      679.16      618.51     11.30 o 
  -7   1   6       42.09       43.50      1.36 o 
  -6   1   6       65.62       61.55      2.54 o 
  -5   1   6      367.77      355.90     11.32 o 
  -4   1   6      563.94      622.76     17.75 o 
  -3   1   6      626.43      603.82     16.21 o 
  -2   1   6     1403.71     1463.85     38.76 o 
  -1   1   6       27.19       17.33      0.83 o 
   0   1   6      702.08      765.32     17.65 o 
   1   1   6     2706.93     2790.47     62.22 o 
   2   1   6     2365.52     2662.59     76.76 o 
   3   1   6       69.17       79.12      2.60 o 
   4   1   6      375.51      335.25      8.62 o 
   5   1   6       73.69       64.56      2.17 o 
   6   1   6       90.63       70.93      2.14 o 
   7   1   6        1.13       -0.05      0.65 o 
   8   1   6      114.59      113.38      3.85 o 
   9   1   6       12.54       15.88      2.48 o 
  10   1   6      400.24      400.38     19.57 o 
  11   1   6      123.05      125.54      7.24 o 
  12   1   6      387.10      416.24     11.19 o 
  13   1   6        9.14       14.09      1.08 o 
 -15   2   6      256.92      277.81      8.91 o 
 -14   2   6       10.61        7.61      1.01 o 
 -13   2   6      164.39      182.98      5.79 o 
 -12   2   6       41.55       27.81      1.77 o 
 -11   2   6      122.81      123.55      3.25 o 
 -10   2   6      351.79      330.40     10.06 o 
  -9   2   6       20.92       18.72      1.01 o 
  -8   2   6      307.71      306.14      6.27 o 
  -7   2   6       52.04       38.77      1.22 o 
  -6   2   6      266.29      223.48      5.50 o 
  -5   2   6     1320.32     1384.06     42.60 o 
  -4   2   6      339.60      341.66      8.19 o 
  -3   2   6      456.18      482.29     11.64 o 
  -2   2   6      686.60      733.47     26.99 o 
  -1   2   6     1112.52     1223.12     47.44 o 
   0   2   6       27.63       35.62      1.13 o 
   1   2   6        9.71       10.13      0.57 o 
   2   2   6       35.83       35.67      1.47 o 
   3   2   6       95.35       77.42      2.33 o 
   4   2   6      447.41      481.38     13.10 o 
   5   2   6      396.89      348.03      7.45 o 
   6   2   6       26.35       22.26      1.31 o 
   7   2   6       24.95       22.49      1.27 o 
   8   2   6       87.47      101.57      5.20 o 
   9   2   6      421.83      427.34     16.76 o 
  10   2   6      179.39      182.46     14.25 o 
  11   2   6      529.75      599.22     19.51 o 
  12   2   6        0.16        1.02      0.93 o 
  13   2   6       72.37       70.74      3.14 o 
 -15   3   6        7.71        7.68      0.95 o 
 -14   3   6       32.32       32.69      1.69 o 
 -13   3   6      130.84      125.77      4.83 o 
 -12   3   6       10.86        4.13      0.95 o 
 -11   3   6      277.20      278.49      8.41 o 
 -10   3   6      731.09      723.67     14.86 o 
  -9   3   6     1727.19     1644.73     32.79 o 
  -8   3   6       24.83       22.70      1.02 o 
  -7   3   6      321.55      261.50      5.32 o 
  -6   3   6      128.94      129.23      2.65 o 
  -5   3   6       97.91       74.99      1.64 o 
  -4   3   6      548.61      585.89     14.27 o 
  -3   3   6      170.43      142.83      3.71 o 
  -2   3   6     1432.50     1683.36     42.75 o 
  -1   3   6     1815.87     1899.11     55.71 o 
   0   3   6      149.22      149.18      4.09 o 
   1   3   6      112.48       96.67      2.48 o 
   2   3   6       40.84       46.37      1.45 o 
   3   3   6      725.28      658.05     18.43 o 
   4   3   6      305.94      329.44      7.66 o 
   5   3   6     1100.43     1071.33     24.83 o 
   6   3   6       42.82       42.53      1.73 o 
   7   3   6       84.35       86.77      2.98 o 
   8   3   6       23.21       21.22      1.32 o 
   9   3   6       13.03       15.40      1.29 o 
  10   3   6        1.46        3.86      0.93 o 
  11   3   6        3.68        4.41      1.07 o 
  12   3   6        3.69        4.59      0.90 o 
  13   3   6        8.51        5.81      2.14 o 
 -15   4   6       48.08       41.13      2.81 o 
 -14   4   6        1.02        2.16      0.76 o 
 -13   4   6      111.41      122.64      3.67 o 
 -12   4   6        4.59        3.85      0.91 o 
 -11   4   6      163.22      176.90      5.56 o 
 -10   4   6      893.61      872.12     22.14 o 
  -9   4   6     1011.43      949.44     18.34 o 
  -8   4   6        2.44        2.63      0.71 o 
  -7   4   6        3.70        1.82      0.58 o 
  -6   4   6      506.46      485.70      9.88 o 
  -5   4   6       24.79       19.17      0.86 o 
  -4   4   6       12.74        8.13      0.56 o 
  -3   4   6        2.16        5.01      0.48 o 
  -2   4   6      384.35      405.61      6.48 o 
  -1   4   6     1252.88     1314.93     20.81 o 
   0   4   6       17.46       24.80      0.81 o 
   1   4   6     2631.45     2693.04     41.90 o 
   2   4   6      263.19      237.33      4.29 o 
   3   4   6     1855.43     1747.96     35.20 o 
   4   4   6     1708.85     1799.65     44.99 o 
   5   4   6      534.92      486.65     13.89 o 
   6   4   6       39.14       45.31      1.80 o 
   7   4   6      871.96      829.52     25.22 o 
   8   4   6        2.31        3.36      1.07 o 
   9   4   6      103.07      102.46      3.74 o 
  10   4   6        1.01        1.21      0.89 o 
  11   4   6      139.08      137.41      7.06 o 
  12   4   6       40.04       35.31      3.98 o 
 -14   5   6      201.09      219.20      8.47 o 
 -13   5   6      202.39      217.47      7.37 o 
 -12   5   6        8.02        7.94      1.46 o 
 -11   5   6      459.97      484.64     14.50 o 
 -10   5   6      261.73      279.81      7.71 o 
  -9   5   6      273.63      252.30      7.09 o 
  -8   5   6       40.81       39.85      1.41 o 
  -7   5   6      240.83      230.91      4.66 o 
  -6   5   6        9.57        8.94      0.89 o 
  -5   5   6       28.16       26.98      1.03 o 
  -4   5   6      169.29      177.79      3.69 o 
  -3   5   6      209.99      230.59      4.29 o 
  -2   5   6       24.87       27.17      1.05 o 
  -1   5   6     1379.59     1398.08     22.33 o 
   0   5   6     1647.53     1646.78     28.14 o 
   1   5   6      407.27      391.63      7.62 o 
   2   5   6      362.24      369.75      7.09 o 
   3   5   6      922.91      908.74     16.23 o 
   4   5   6      287.89      242.25      5.88 o 
   5   5   6      438.17      423.69     10.44 o 
   6   5   6      390.75      394.41     10.77 o 
   7   5   6      263.80      258.28      8.01 o 
   8   5   6      684.38      684.69     19.60 o 
   9   5   6       75.96       86.70      3.25 o 
  10   5   6      121.93      123.59      4.05 o 
  11   5   6       13.16       10.40      1.05 o 
 -13   6   6       43.08       43.83      2.06 o 
 -12   6   6      228.71      245.03      8.17 o 
 -11   6   6       80.72       88.21      3.19 o 
 -10   6   6       55.72       65.46      2.81 o 
  -9   6   6       79.25       78.17      3.25 o 
  -8   6   6      309.04      304.92      8.25 o 
  -7   6   6       45.80       45.51      1.99 o 
  -6   6   6      351.84      345.32      6.97 o 
  -5   6   6        0.15       -0.26      0.61 o 
  -4   6   6      368.89      350.96      6.56 o 
  -3   6   6      306.54      306.58      6.00 o 
  -2   6   6      185.04      175.77      3.48 o 
  -1   6   6      651.49      653.94     11.05 o 
   0   6   6       35.93       38.02      1.73 o 
   1   6   6      610.17      590.64     11.83 o 
   2   6   6      810.59      795.42     15.12 o 
   3   6   6      165.07      154.87      3.87 o 
   4   6   6       10.40       10.59      1.13 o 
   5   6   6      249.33      217.48      7.25 o 
   6   6   6      214.32      240.24      7.84 o 
   7   6   6       28.10       26.55      2.14 o 
   8   6   6      139.19      143.86      5.34 o 
   9   6   6       27.97       23.89      2.16 o 
  10   6   6       85.90       87.59      3.25 o 
 -12   7   6      162.90      178.51      6.94 o 
 -11   7   6       57.57       60.50      2.75 o 
 -10   7   6       43.93       46.81      2.27 o 
  -9   7   6        0.55        0.05      0.81 o 
  -8   7   6       39.24       39.12      1.68 o 
  -7   7   6       66.41       70.94      2.50 o 
  -6   7   6       54.09       60.07      2.56 o 
  -5   7   6      471.87      499.16     14.28 o 
  -4   7   6       76.00       83.15      3.39 o 
  -3   7   6        3.65        2.21      0.72 o 
  -2   7   6      384.23      361.00      8.93 o 
  -1   7   6     1203.97     1165.81     22.72 o 
   0   7   6      561.89      521.92     10.01 o 
   1   7   6        8.87        8.64      1.22 o 
   2   7   6     1590.36     1583.80     48.61 o 
   3   7   6      140.86      139.50      4.61 o 
   4   7   6      250.79      250.44      8.63 o 
   5   7   6      268.60      297.26     14.87 o 
   6   7   6      218.62      200.78      8.23 o 
   7   7   6        1.71        2.64      1.01 o 
   8   7   6      129.81      156.15      7.22 o 
   9   7   6        0.75        3.89      1.03 o 
 -10   8   6       66.55       75.86      4.11 o 
  -9   8   6       23.41       18.65      1.95 o 
  -8   8   6      146.11      144.01      5.91 o 
  -7   8   6       78.81       73.96      3.21 o 
  -6   8   6        8.13       11.18      1.25 o 
  -5   8   6       32.85       30.23      1.82 o 
  -4   8   6       31.62       33.65      2.92 o 
  -3   8   6       21.18       19.51      1.72 o 
  -2   8   6      234.42      243.03      8.25 o 
  -1   8   6       29.19       31.81      2.04 o 
   0   8   6      329.17      327.51     10.99 o 
   1   8   6        0.18       -0.91      1.62 o 
   2   8   6      668.86      641.26     16.40 o 
   3   8   6       40.48       39.04      2.29 o 
   4   8   6       24.59       29.81      1.94 o 
   5   8   6      297.23      302.89     10.50 o 
   6   8   6       79.26       81.62      3.88 o 
   7   8   6       17.15       13.26      1.46 o 
   8   8   6       32.79       32.47      2.00 o 
  -8   9   6        0.20        1.53      1.53 o 
  -7   9   6       67.36       65.56      2.60 o 
  -6   9   6        0.15        0.28      0.83 o 
  -5   9   6        8.74        9.28      1.02 o 
  -4   9   6      687.86      694.94     21.36 o 
  -3   9   6     1314.35     1326.04     40.12 o 
  -2   9   6       57.82       60.10      2.83 o 
  -1   9   6      487.77      487.70     15.18 o 
   0   9   6       39.87       43.19      2.97 o 
   1   9   6       80.06       84.83      3.36 o 
   2   9   6       38.98       38.38      1.99 o 
   3   9   6       42.68       43.86      2.14 o 
   4   9   6      277.58      248.09      8.10 o 
   5   9   6        0.51        0.10      0.88 o 
  -4  10   6        0.25        1.22      2.45 o 
  -3  10   6        7.55        9.52      1.35 o 
  -2  10   6        0.98       -0.18      1.11 o 
  -1  10   6       59.32       57.20      2.82 o 
   0  10   6      135.91      133.85      5.24 o 
   1  10   6       12.52        8.87      2.14 o 
   2  10   6       73.58       73.69      5.50 o 
 -15   0   7      556.05      540.96     31.43 o 
 -13   0   7       41.35       63.25      3.58 o 
 -11   0   7      226.08      201.17      7.95 o 
  -9   0   7      110.67      102.98      3.78 o 
  -7   0   7      609.24      523.89     14.12 o 
  -5   0   7     1433.86     1451.69     73.18 o 
  -3   0   7      388.73      347.29     17.06 o 
  -1   0   7     1698.00     1669.23     71.70 o 
   1   0   7     2104.90     2575.23    145.55 o 
   3   0   7      399.62      359.95     14.57 o 
   5   0   7       14.83       20.99      1.60 o 
   7   0   7      576.76      516.66     25.35 o 
   9   0   7       34.93       29.35      4.59 o 
  11   0   7      108.28      119.25      9.78 o 
  13   0   7       52.01       51.14      3.67 o 
 -16   1   7      284.71      284.37     17.73 o 
 -15   1   7       50.75       54.76      2.31 o 
 -14   1   7       42.44       43.15      2.10 o 
 -13   1   7       20.55       21.35      1.53 o 
 -12   1   7       62.81       69.21      2.71 o 
 -11   1   7        0.02        3.57      0.72 o 
 -10   1   7        2.18        0.61      0.67 o 
  -9   1   7       32.32       21.11      1.11 o 
  -8   1   7      201.84      192.92      4.35 o 
  -7   1   7       23.69       30.18      1.09 o 
  -6   1   7      613.87      617.89     18.01 o 
  -5   1   7      945.00      959.81     29.67 o 
  -4   1   7      417.83      418.37     11.81 o 
  -3   1   7     1970.51     2039.42     53.97 o 
  -2   1   7     1124.44     1394.99     34.24 o 
  -1   1   7     6439.83     6738.73    139.42 o 
   0   1   7      602.32      569.02     13.20 o 
   1   1   7      168.01      184.24      6.23 o 
   2   1   7      435.88      468.14     13.91 o 
   3   1   7       64.80       60.06      2.00 o 
   4   1   7      294.36      278.20      6.69 o 
   5   1   7      621.81      559.29     13.26 o 
   6   1   7      230.68      205.78      5.27 o 
   7   1   7      517.98      469.05     18.78 o 
   8   1   7       17.70       17.80      1.66 o 
   9   1   7      579.54      623.09     23.94 o 
  10   1   7       14.10       18.12      2.59 o 
  11   1   7      366.87      385.32     18.81 o 
  12   1   7        1.27        2.21      0.89 o 
  13   1   7      329.24      348.14     15.67 o 
 -15   2   7        0.24        0.67      0.68 o 
 -14   2   7       32.22       37.17      1.91 o 
 -13   2   7       21.41       21.30      1.72 o 
 -12   2   7        4.21        5.97      1.06 o 
 -11   2   7       50.11       56.37      2.37 o 
 -10   2   7       14.74        7.71      1.07 o 
  -9   2   7      606.00      580.35     11.96 o 
  -8   2   7      205.51      201.50      4.14 o 
  -7   2   7      395.00      379.60      6.99 o 
  -6   2   7       22.45       20.89      0.85 o 
  -5   2   7        4.10        1.82      0.47 o 
  -4   2   7      845.43      960.03     24.78 o 
  -3   2   7     1395.62     1534.36     38.16 o 
  -2   2   7      173.50      226.72      6.94 o 
  -1   2   7      453.53      465.73     14.15 o 
   0   2   7     4327.71     4651.52    102.76 o 
   1   2   7      115.82      122.10      2.90 o 
   2   2   7     1105.27     1080.43     24.99 o 
   3   2   7        4.60        7.25      0.68 o 
   4   2   7      808.39      807.82     15.96 o 
   5   2   7        2.89        2.01      0.62 o 
   6   2   7      936.36      839.49     20.96 o 
   7   2   7       12.48       16.26      1.39 o 
   8   2   7      394.06      373.22     15.59 o 
   9   2   7        6.78        6.40      1.70 o 
  10   2   7      366.69      355.24     15.40 o 
  11   2   7       42.01       45.56      2.47 o 
  12   2   7       41.89       40.88      1.80 o 
 -15   3   7        0.41        0.38      0.62 o 
 -14   3   7      461.86      501.47     14.23 o 
 -13   3   7        4.26        4.85      0.88 o 
 -12   3   7      108.00      105.58      3.71 o 
 -11   3   7       15.85       11.63      1.27 o 
 -10   3   7      429.81      431.55     10.00 o 
  -9   3   7       37.15       37.04      1.47 o 
  -8   3   7      565.37      534.01     10.44 o 
  -7   3   7       27.78       25.76      0.94 o 
  -6   3   7      176.26      173.87      3.38 o 
  -5   3   7       28.30       31.14      0.91 o 
  -4   3   7        5.12        2.62      0.42 o 
  -3   3   7      546.29      562.62      8.64 o 
  -2   3   7      204.89      203.36      3.40 o 
  -1   3   7       66.14       62.46      1.37 o 
   0   3   7     1025.56     1129.92     16.07 o 
   1   3   7        5.43        7.41      0.47 o 
   2   3   7      178.40      168.60      3.19 o 
   3   3   7      585.32      600.01     11.99 o 
   4   3   7      346.91      355.14      7.66 o 
   5   3   7      342.48      339.69      8.28 o 
   6   3   7       92.80       72.18      2.91 o 
   7   3   7       37.73       34.53      1.76 o 
   8   3   7       14.45       15.92      1.66 o 
   9   3   7      152.41      139.46      4.72 o 
  10   3   7      185.80      187.78      5.42 o 
  11   3   7       32.97       29.40      2.17 o 
  12   3   7        0.29        0.39      1.17 o 
 -14   4   7        5.06        2.87      0.68 o 
 -13   4   7      121.59      128.62      4.42 o 
 -12   4   7       43.04       44.11      1.96 o 
 -11   4   7       14.36       15.84      1.29 o 
 -10   4   7        9.81        9.31      1.37 o 
  -9   4   7      502.34      475.09     12.05 o 
  -8   4   7      295.38      304.59      6.51 o 
  -7   4   7      288.58      274.07      5.92 o 
  -6   4   7      103.82      104.74      2.38 o 
  -5   4   7      103.19      100.00      2.04 o 
  -4   4   7      469.17      474.23      7.73 o 
  -3   4   7      133.95      118.02      2.26 o 
  -2   4   7      184.90      190.14      3.26 o 
  -1   4   7      472.46      501.50      7.62 o 
   0   4   7        1.95        0.81      0.36 o 
   1   4   7     1024.39     1030.85     14.39 o 
   2   4   7      726.61      701.09     11.90 o 
   3   4   7       37.82       43.55      1.56 o 
   4   4   7     3403.82     3382.34     73.14 o 
   5   4   7      521.11      504.51     12.05 o 
   6   4   7     1203.99     1105.41     34.31 o 
   7   4   7        3.64        5.70      1.90 o 
   8   4   7      718.62      722.54     20.69 o 
   9   4   7      128.44      125.93      4.31 o 
  10   4   7        7.39        8.53      1.32 o 
  11   4   7        4.07        3.95      1.17 o 
  12   4   7      112.24      113.75      7.95 o 
 -14   5   7       22.52       22.00      2.74 o 
 -13   5   7      112.21      124.71      4.51 o 
 -12   5   7      268.69      301.46     11.56 o 
 -11   5   7        0.12        0.08      0.88 o 
 -10   5   7      292.97      308.80      8.46 o 
  -9   5   7       74.85       71.90      2.87 o 
  -8   5   7      814.62      755.28     13.91 o 
  -7   5   7      177.30      165.72      3.72 o 
  -6   5   7        0.34        0.71      0.61 o 
  -5   5   7       39.80       32.93      1.13 o 
  -4   5   7        1.13        0.76      0.55 o 
  -3   5   7      212.46      233.26      4.51 o 
  -2   5   7      220.65      232.55      3.98 o 
  -1   5   7      459.72      449.76      7.24 o 
   0   5   7      173.63      158.52      2.93 o 
   1   5   7      282.77      277.72      5.17 o 
   2   5   7      460.44      486.38      9.03 o 
   3   5   7        8.83        7.40      0.81 o 
   4   5   7        9.24        6.31      0.86 o 
   5   5   7     1530.27     1492.54     30.59 o 
   6   5   7       20.88       23.45      1.75 o 
   7   5   7      150.14      158.06      5.28 o 
   8   5   7        0.36       -0.82      0.85 o 
   9   5   7      363.19      366.35     10.74 o 
  10   5   7       45.17       42.33      1.91 o 
  11   5   7       59.26       59.93      4.89 o 
 -13   6   7      126.03      135.56      5.41 o 
 -12   6   7       12.27       14.27      1.26 o 
 -11   6   7      329.46      342.25     12.89 o 
 -10   6   7        0.01        0.39      0.89 o 
  -9   6   7      243.17      263.02      7.30 o 
  -8   6   7       32.69       37.53      1.63 o 
  -7   6   7      847.70      839.13     18.49 o 
  -6   6   7      379.52      369.98      7.07 o 
  -5   6   7      630.70      622.81     11.50 o 
  -4   6   7       81.94       84.31      2.49 o 
  -3   6   7      195.02      198.05      3.91 o 
  -2   6   7      448.20      453.60      7.89 o 
  -1   6   7      287.97      283.75      5.77 o 
   0   6   7        1.45        1.57      0.54 o 
   1   6   7     1350.12     1357.37     23.28 o 
   2   6   7       70.50       72.31      1.89 o 
   3   6   7       28.23       30.55      1.44 o 
   4   6   7       97.03       93.06      4.20 o 
   5   6   7       12.69       15.83      1.48 o 
   6   6   7      234.96      231.61      7.19 o 
   7   6   7      180.70      187.16      8.78 o 
   8   6   7       16.26       16.97      1.73 o 
   9   6   7       62.40       59.42      2.59 o 
  10   6   7      101.61       95.33      3.99 o 
 -12   7   7        3.74        5.50      1.83 o 
 -11   7   7       43.67       43.12      1.99 o 
 -10   7   7      265.94      244.26      7.27 o 
  -9   7   7       26.68       21.59      1.44 o 
  -8   7   7       20.91       19.83      1.23 o 
  -7   7   7      171.94      178.97      5.69 o 
  -6   7   7      130.18      132.03      4.10 o 
  -5   7   7       45.84       53.01      2.35 o 
  -4   7   7      598.65      630.32     14.97 o 
  -3   7   7      716.81      755.83     19.37 o 
  -2   7   7        9.86        9.67      1.15 o 
  -1   7   7     1896.22     2050.53     51.32 o 
   0   7   7        1.78        0.88      0.79 o 
   1   7   7       64.50       59.05      2.09 o 
   2   7   7       55.04       53.55      2.87 o 
   3   7   7       68.27       66.72      2.92 o 
   4   7   7      194.95      216.27      7.56 o 
   5   7   7       87.84       92.68      4.98 o 
   6   7   7      179.16      191.79      7.83 o 
   7   7   7      853.91      866.36     31.53 o 
   8   7   7       16.17       21.60      1.68 o 
   9   7   7      329.07      351.75     13.00 o 
 -10   8   7       19.53       19.89      2.45 o 
  -9   8   7      408.05      417.93     19.72 o 
  -8   8   7      113.66      107.16      4.59 o 
  -7   8   7       51.82       54.32      3.27 o 
  -6   8   7      108.81      108.11      4.21 o 
  -5   8   7       66.52       74.21      3.04 o 
  -4   8   7       24.21       25.25      1.68 o 
  -3   8   7      173.38      183.79      5.77 o 
  -2   8   7      303.81      341.91      9.01 o 
  -1   8   7      264.73      279.50      8.29 o 
   0   8   7        2.00        0.84      1.52 o 
   1   8   7       72.15       74.21      2.68 o 
   2   8   7      488.73      490.74     12.66 o 
   3   8   7      232.86      237.71      8.10 o 
   4   8   7      103.07      106.51      4.12 o 
   5   8   7        5.62        9.45      1.58 o 
   6   8   7      124.90      120.07      5.00 o 
   7   8   7        1.05       -0.05      0.93 o 
  -8   9   7      161.37      161.75     10.70 o 
  -7   9   7       24.31       22.94      1.46 o 
  -6   9   7        9.60        9.99      1.04 o 
  -5   9   7      118.31      122.07      4.96 o 
  -4   9   7      322.75      326.01     10.39 o 
  -3   9   7      303.64      320.25     10.28 o 
  -2   9   7      171.04      176.95      6.07 o 
  -1   9   7      113.60      114.12      5.61 o 
   0   9   7        4.07        5.62      1.12 o 
   1   9   7       17.00       12.94      1.26 o 
   2   9   7       25.98       31.76      2.48 o 
   3   9   7       20.40       17.82      1.26 o 
   4   9   7        1.92        0.51      0.88 o 
   5   9   7      127.16      135.46      9.48 o 
  -3  10   7        0.62        1.53      1.51 o 
  -2  10   7       90.65       84.38      3.71 o 
  -1  10   7       60.90       58.24      2.82 o 
   0  10   7       71.95       69.41      5.50 o 
 -16   0   8      239.72      230.25     14.37 o 
 -14   0   8      471.85      485.40     17.82 o 
 -12   0   8      192.73      200.93      8.29 o 
 -10   0   8      687.86      713.01     33.50 o 
  -8   0   8     1042.07      987.28     28.63 o 
  -6   0   8      193.02      155.60      4.92 o 
  -4   0   8     1532.07     1592.16    109.77 o 
  -2   0   8       23.19       31.80      3.36 o 
   0   0   8     5595.09     6528.11    277.99 o 
   2   0   8       97.99       92.40      5.81 o 
   4   0   8      423.93      512.70     18.62 o 
   6   0   8      127.81      142.47      9.29 o 
   8   0   8      293.70      290.96     27.37 o 
  10   0   8      165.42      171.23     13.15 o 
  12   0   8       87.38       90.28      6.51 o 
 -15   1   8       63.37       57.22      1.99 o 
 -14   1   8        2.38        1.19      0.84 o 
 -13   1   8       21.27       22.05      1.58 o 
 -12   1   8       16.68       11.12      1.51 o 
 -11   1   8       36.21       27.83      1.83 o 
 -10   1   8      164.62      161.03      4.61 o 
  -9   1   8      203.30      181.88      5.37 o 
  -8   1   8       66.64       56.40      2.03 o 
  -7   1   8      236.12      197.61      4.36 o 
  -6   1   8      555.98      502.91     11.80 o 
  -5   1   8      239.23      212.57      6.56 o 
  -4   1   8     1690.66     1649.61     49.55 o 
  -3   1   8       25.58       17.90      1.08 o 
  -2   1   8      522.54      540.79     14.45 o 
  -1   1   8     1104.07     1196.15     28.22 o 
   0   1   8       24.29       20.77      1.83 o 
   1   1   8      584.66      563.63     15.38 o 
   2   1   8     1645.59     1532.60     39.32 o 
   3   1   8      702.40      646.24     14.04 o 
   4   1   8      940.02      858.49     21.13 o 
   5   1   8        4.55       11.77      1.05 o 
   6   1   8     1148.03     1052.59     25.83 o 
   7   1   8        2.13        3.97      0.99 o 
   8   1   8      612.26      613.66     23.65 o 
   9   1   8       20.72       22.85      2.28 o 
  10   1   8      335.38      370.45     18.16 o 
  11   1   8        9.64        9.71      1.78 o 
  12   1   8      339.03      334.76     10.81 o 
 -15   2   8       24.86       23.96      1.28 o 
 -14   2   8       11.00        6.80      1.20 o 
 -13   2   8        0.13        0.08      0.92 o 
 -12   2   8      423.16      445.09     12.84 o 
 -11   2   8       13.39       20.41      1.41 o 
 -10   2   8      191.52      199.78      5.22 o 
  -9   2   8      791.20      727.70     18.57 o 
  -8   2   8     1972.28     1863.82     34.36 o 
  -7   2   8       34.29       26.18      0.96 o 
  -6   2   8        6.92       11.61      0.65 o 
  -5   2   8      381.12      335.03      5.96 o 
  -4   2   8     1691.74     1648.04     25.48 o 
  -3   2   8      472.55      394.86      6.24 o 
  -2   2   8      206.21      218.81      3.57 o 
  -1   2   8     3919.97     3779.31     58.33 o 
   0   2   8      711.37      733.13     10.23 o 
   1   2   8     1974.96     2003.58     29.89 o 
   2   2   8       40.79       53.09      1.44 o 
   3   2   8     1307.05     1222.92     22.65 o 
   4   2   8       16.13       14.11      0.88 o 
   5   2   8      687.83      672.13     14.75 o 
   6   2   8       70.66       73.30      2.42 o 
   7   2   8      245.37      222.53      8.72 o 
   8   2   8      115.49      104.02      5.23 o 
   9   2   8      214.59      235.90     12.50 o 
  10   2   8      158.53      149.72      5.55 o 
  11   2   8      211.37      229.97      8.94 o 
  12   2   8       25.05       27.19      2.26 o 
 -15   3   8       86.20       95.10      7.03 o 
 -14   3   8        4.21        3.68      0.84 o 
 -13   3   8      302.85      314.16      9.26 o 
 -12   3   8        6.55        5.42      1.01 o 
 -11   3   8       14.88       10.89      1.16 o 
 -10   3   8       37.10       46.16      2.15 o 
  -9   3   8        1.20       -0.06      0.65 o 
  -8   3   8       82.71       83.30      2.19 o 
  -7   3   8       93.21       91.50      2.08 o 
  -6   3   8       31.80       25.52      0.98 o 
  -5   3   8       44.40       44.40      1.14 o 
  -4   3   8       44.26       43.56      1.09 o 
  -3   3   8      152.56      176.21      2.92 o 
  -2   3   8      949.61      978.67     15.31 o 
  -1   3   8      118.56      138.22      2.19 o 
   0   3   8       74.19       73.24      1.32 o 
   1   3   8       76.51       91.70      1.77 o 
   2   3   8       15.14       20.10      0.84 o 
   3   3   8      103.73       99.06      2.31 o 
   4   3   8       48.76       39.38      1.46 o 
   5   3   8      850.63      791.93     18.46 o 
   6   3   8       50.37       52.20      2.41 o 
   7   3   8      470.32      439.69     20.54 o 
   8   3   8      316.82      312.13      9.45 o 
   9   3   8      233.43      244.75      7.53 o 
  10   3   8        0.35        0.26      0.87 o 
  11   3   8       38.67       39.73      2.91 o 
  12   3   8        9.02        7.64      1.83 o 
 -14   4   8        8.91       10.69      1.05 o 
 -13   4   8        6.04        4.35      0.83 o 
 -12   4   8       51.06       56.65      2.30 o 
 -11   4   8      142.59      157.00      6.35 o 
 -10   4   8       54.22       56.56      3.02 o 
  -9   4   8       44.81       47.42      1.83 o 
  -8   4   8        5.68        4.49      1.04 o 
  -7   4   8     1337.41     1311.89     23.61 o 
  -6   4   8        3.82        6.39      0.67 o 
  -5   4   8       15.84        9.81      0.69 o 
  -4   4   8       29.65       34.17      1.05 o 
  -3   4   8      325.48      329.08      5.18 o 
  -2   4   8      138.22      149.81      2.60 o 
  -1   4   8      459.65      442.26      6.31 o 
   0   4   8       40.76       40.95      0.99 o 
   1   4   8     3638.43     3645.65     57.63 o 
   2   4   8      151.43      167.04      3.44 o 
   3   4   8     2590.06     2577.18     54.11 o 
   4   4   8      216.34      226.47      5.14 o 
   5   4   8      794.20      788.74     22.32 o 
   6   4   8      152.92      156.03      6.87 o 
   7   4   8      491.99      531.20     20.35 o 
   8   4   8       48.95       53.74      2.53 o 
   9   4   8       75.09       72.34      2.92 o 
  10   4   8        2.63        2.89      1.02 o 
  11   4   8      288.72      302.67     14.03 o 
 -14   5   8       10.23       12.29      1.35 o 
 -13   5   8        5.93        6.02      1.07 o 
 -12   5   8       58.04       58.42      2.41 o 
 -11   5   8        0.25        0.08      0.81 o 
 -10   5   8      319.01      334.13      9.02 o 
  -9   5   8        3.51        2.86      0.91 o 
  -8   5   8       98.04       88.74      2.75 o 
  -7   5   8       24.00       24.49      1.13 o 
  -6   5   8        1.35        1.81      0.65 o 
  -5   5   8        3.60        5.89      0.70 o 
  -4   5   8      300.41      319.16      5.56 o 
  -3   5   8        1.59        0.65      0.53 o 
  -2   5   8       19.71       18.44      0.75 o 
  -1   5   8       50.99       52.89      1.27 o 
   0   5   8       25.53       27.37      0.95 o 
   1   5   8        0.07        0.37      0.58 o 
   2   5   8      273.32      291.00      5.95 o 
   3   5   8      270.58      260.87      6.55 o 
   4   5   8      863.24      811.41     20.21 o 
   5   5   8      226.54      211.66      7.60 o 
   6   5   8      171.52      190.21      6.20 o 
   7   5   8       82.47       80.74      3.24 o 
   8   5   8      202.05      209.18      6.53 o 
   9   5   8       92.86       86.77      3.08 o 
  10   5   8        1.57        2.05      0.88 o 
 -12   6   8       34.73       38.16      2.02 o 
 -11   6   8       22.55       24.10      1.46 o 
 -10   6   8      115.01      119.06      4.04 o 
  -9   6   8        7.61        6.50      0.90 o 
  -8   6   8     1243.30     1241.58     26.99 o 
  -7   6   8      347.37      351.74      9.37 o 
  -6   6   8        4.34        7.93      1.06 o 
  -5   6   8        9.78        8.51      0.92 o 
  -4   6   8       24.41       25.48      1.14 o 
  -3   6   8        0.44       -0.43      0.54 o 
  -2   6   8        5.99        6.74      0.66 o 
  -1   6   8      776.10      751.35     18.46 o 
   0   6   8        1.05        2.71      0.64 o 
   1   6   8       55.97       54.46      1.62 o 
   2   6   8        8.57       14.21      1.14 o 
   3   6   8      275.23      304.85      9.39 o 
   4   6   8      645.64      676.63     19.40 o 
   5   6   8       31.89       29.33      2.09 o 
   6   6   8        7.08        5.68      1.07 o 
   7   6   8      189.84      190.81      6.54 o 
   8   6   8       23.09       25.98      1.53 o 
   9   6   8      163.32      172.61      5.81 o 
 -11   7   8      125.72      118.75      4.20 o 
 -10   7   8        0.59       -0.35      0.73 o 
  -9   7   8        0.26        0.67      0.79 o 
  -8   7   8        4.68        4.71      1.14 o 
  -7   7   8       58.14       53.18      2.45 o 
  -6   7   8        6.02        6.20      0.99 o 
  -5   7   8      717.95      776.98     18.24 o 
  -4   7   8      107.70      118.87      4.49 o 
  -3   7   8        4.12        5.48      0.99 o 
  -2   7   8      555.58      610.64     14.58 o 
  -1   7   8       58.51       58.19      2.45 o 
   0   7   8      602.34      633.05     16.32 o 
   1   7   8        0.28        0.95      0.79 o 
   2   7   8        9.06        9.08      0.99 o 
   3   7   8      150.71      148.13      4.95 o 
   4   7   8        2.17        0.01      0.95 o 
   5   7   8       12.96       17.29      1.82 o 
   6   7   8      476.38      510.82     19.00 o 
   7   7   8       76.12       71.50      3.41 o 
   8   7   8      305.00      305.09     11.41 o 
  -9   8   8       59.75       64.01      3.56 o 
  -8   8   8       43.55       47.40      2.21 o 
  -7   8   8       18.62       14.57      1.17 o 
  -6   8   8       85.00       82.83      2.72 o 
  -5   8   8      736.13      775.22     19.51 o 
  -4   8   8      234.40      252.66      6.84 o 
  -3   8   8       10.70       13.18      1.15 o 
  -2   8   8      116.07      115.58      3.99 o 
  -1   8   8      423.72      446.04     12.80 o 
   0   8   8       64.59       70.88      2.87 o 
   1   8   8      385.34      406.82     12.95 o 
   2   8   8        3.61        0.64      0.82 o 
   3   8   8       21.37       22.36      1.68 o 
   4   8   8       18.93       16.47      2.07 o 
   5   8   8        5.88        9.74      1.29 o 
   6   8   8       13.77        8.65      1.17 o 
  -7   9   8      215.14      206.09     13.45 o 
  -6   9   8      173.34      175.69      5.73 o 
  -5   9   8       49.75       45.50      2.17 o 
  -4   9   8      106.82       97.80      4.18 o 
  -3   9   8       11.16       12.22      1.41 o 
  -2   9   8        3.58        4.79      1.05 o 
  -1   9   8        0.76        1.11      0.96 o 
   0   9   8       79.49       80.11      3.13 o 
   1   9   8        0.02       -0.71      0.87 o 
   2   9   8       28.80       30.36      2.26 o 
   3   9   8        2.45        3.06      1.08 o 
   4   9   8        1.28        2.75      1.83 o 
 -15   0   9      168.10      156.57     13.48 o 
 -13   0   9      235.93      249.85      9.70 o 
 -11   0   9      363.66      378.94     14.40 o 
  -9   0   9      410.83      385.56     14.57 o 
  -7   0   9      252.48      230.74      7.06 o 
  -5   0   9       63.35       61.70      2.47 o 
  -3   0   9      263.52      249.28      9.00 o 
  -1   0   9     1855.90     1889.61     93.10 o 
   1   0   9     2943.66     3055.12    108.72 o 
   3   0   9        2.24        1.09      1.02 o 
   5   0   9       24.38       15.23      1.84 o 
   7   0   9       78.78       79.87      8.41 o 
   9   0   9      642.78      747.92     49.84 o 
 -15   1   9        4.46        7.62      0.77 o 
 -14   1   9       72.38       66.53      2.83 o 
 -13   1   9       37.90       35.92      1.95 o 
 -12   1   9      309.42      275.91      8.39 o 
 -11   1   9      163.30      145.47      4.92 o 
 -10   1   9      113.10      100.73      3.36 o 
  -9   1   9        3.09        3.17      0.85 o 
  -8   1   9        2.14        6.11      0.77 o 
  -7   1   9     1092.53      985.76     19.63 o 
  -6   1   9      325.47      303.00      5.89 o 
  -5   1   9      113.28       89.26      1.93 o 
  -4   1   9        6.38        7.99      0.55 o 
  -3   1   9       10.03       25.80      0.78 o 
  -2   1   9      121.72      129.51      2.39 o 
  -1   1   9        1.19        4.89      0.47 o 
   0   1   9      430.02      399.53      6.86 o 
   1   1   9      681.48      613.96     11.17 o 
   2   1   9      999.01      919.30     18.56 o 
   3   1   9      227.25      205.36      5.40 o 
   4   1   9       71.25       69.77      2.63 o 
   5   1   9      400.60      377.14     10.25 o 
   6   1   9       60.86       56.94      2.41 o 
   7   1   9      242.61      266.72      9.48 o 
   8   1   9        4.37        0.21      1.44 o 
   9   1   9       28.56       22.95      2.17 o 
  10   1   9        0.42       -0.61      1.51 o 
  11   1   9       62.28       59.87      2.99 o 
  12   1   9      307.69      266.02     17.12 o 
 -15   2   9       28.73       25.19      1.28 o 
 -14   2   9       96.44       95.45      3.28 o 
 -13   2   9      250.49      254.82      7.85 o 
 -12   2   9       58.96       77.24      3.25 o 
 -11   2   9       79.40       78.49      3.65 o 
 -10   2   9      274.20      250.13      6.45 o 
  -9   2   9      230.89      236.98      5.26 o 
  -8   2   9      713.16      688.52     12.84 o 
  -7   2   9      547.58      489.61      9.21 o 
  -6   2   9        2.62        2.10      0.56 o 
  -5   2   9      393.06      360.24      6.39 o 
  -4   2   9     1201.74     1187.02     17.91 o 
  -3   2   9      310.38      289.39      4.81 o 
  -2   2   9      696.43      618.05      8.95 o 
  -1   2   9        3.25        4.89      0.55 o 
   0   2   9     1383.34     1365.25     21.89 o 
   1   2   9        5.86        7.19      0.57 o 
   2   2   9      628.53      573.43     10.24 o 
   3   2   9       96.59      102.02      2.56 o 
   4   2   9      153.79      146.55      5.11 o 
   5   2   9        4.43        3.18      0.78 o 
   6   2   9      369.40      385.60     10.00 o 
   7   2   9      399.24      414.98     16.30 o 
   8   2   9      753.36      751.01     28.59 o 
   9   2   9        3.04        2.88      1.39 o 
  10   2   9       12.47       19.90      1.75 o 
  11   2   9       24.33       26.52      1.94 o 
 -15   3   9       58.05       56.78      3.35 o 
 -14   3   9      109.22      130.26      4.09 o 
 -13   3   9      148.61      141.94      4.61 o 
 -12   3   9      174.94      179.39      7.36 o 
 -11   3   9       18.25       18.83      1.39 o 
 -10   3   9      241.35      218.18      7.48 o 
  -9   3   9      337.11      351.25      8.23 o 
  -8   3   9      351.44      357.89      7.23 o 
  -7   3   9      828.09      825.26     14.02 o 
  -6   3   9        9.87       10.96      0.75 o 
  -5   3   9       36.06       35.61      1.13 o 
  -4   3   9       54.74       52.08      1.26 o 
  -3   3   9       29.34       34.97      0.93 o 
  -2   3   9        9.90        9.25      0.45 o 
  -1   3   9       94.34       89.71      1.51 o 
   0   3   9      135.39      123.57      2.75 o 
   1   3   9       11.65       18.78      0.78 o 
   2   3   9     1200.14     1149.76     22.64 o 
   3   3   9       11.91       14.62      0.99 o 
   4   3   9      575.88      521.49     16.42 o 
   5   3   9       77.77       88.65      3.15 o 
   6   3   9      826.31      814.78     30.53 o 
   7   3   9        0.15       -0.46      1.27 o 
   8   3   9      334.61      372.77     18.05 o 
   9   3   9       74.40       76.52      3.86 o 
  10   3   9       29.25       21.89      1.52 o 
  11   3   9       53.94       52.33      3.35 o 
 -14   4   9       49.63       53.98      2.26 o 
 -13   4   9       76.95       80.44      4.25 o 
 -12   4   9       29.43       30.77      1.80 o 
 -11   4   9       59.79       71.34      3.39 o 
 -10   4   9      216.66      252.01      7.76 o 
  -9   4   9      233.70      230.42      6.02 o 
  -8   4   9     1436.06     1410.67     27.96 o 
  -7   4   9      182.99      172.85      3.65 o 
  -6   4   9      123.33      119.26      2.61 o 
  -5   4   9       76.48       82.60      2.02 o 
  -4   4   9       13.21       18.74      0.84 o 
  -3   4   9        0.01       -0.42      0.42 o 
  -2   4   9     1191.02     1203.07     15.92 o 
  -1   4   9        6.44        5.79      0.50 o 
   0   4   9     1559.92     1568.63     23.32 o 
   1   4   9      210.66      222.33      4.50 o 
   2   4   9     2499.70     2484.70     46.03 o 
   3   4   9      278.81      262.39      6.40 o 
   4   4   9      272.13      263.01      8.21 o 
   5   4   9        6.22        9.85      1.79 o 
   6   4   9      254.67      256.65     10.53 o 
   7   4   9       34.75       39.67      2.90 o 
   8   4   9       30.47       41.69      2.40 o 
   9   4   9       98.26       93.35      4.85 o 
  10   4   9      508.35      462.89     14.73 o 
 -13   5   9       50.88       54.19      2.40 o 
 -12   5   9       23.47       26.77      1.57 o 
 -11   5   9       14.89       16.63      1.35 o 
 -10   5   9       82.10       83.84      2.98 o 
  -9   5   9      304.90      310.78      6.85 o 
  -8   5   9      424.90      424.71     10.39 o 
  -7   5   9      154.72      150.64      3.97 o 
  -6   5   9      519.62      534.38     13.90 o 
  -5   5   9      711.58      719.88     12.70 o 
  -4   5   9      149.17      155.92      3.84 o 
  -3   5   9      111.95      110.22      2.61 o 
  -2   5   9      857.98      870.67     13.58 o 
  -1   5   9      121.72      117.00      2.39 o 
   0   5   9      309.01      325.42      5.98 o 
   1   5   9      919.20      944.73     17.96 o 
   2   5   9      139.93      133.03      3.88 o 
   3   5   9      317.49      294.11      7.29 o 
   4   5   9        9.43        4.31      1.03 o 
   5   5   9      336.14      374.87     15.76 o 
   6   5   9      256.03      274.42     10.78 o 
   7   5   9       18.12       22.57      1.54 o 
   8   5   9       80.43       63.94      2.64 o 
   9   5   9        1.62        3.42      0.90 o 
 -12   6   9       14.19       19.53      1.33 o 
 -11   6   9       14.49       17.87      1.51 o 
 -10   6   9        4.50        3.14      0.75 o 
  -9   6   9        8.81       10.72      0.91 o 
  -8   6   9       44.72       45.36      2.20 o 
  -7   6   9      180.52      184.94      4.49 o 
  -6   6   9       62.89       60.11      2.28 o 
  -5   6   9      393.39      411.04     10.15 o 
  -4   6   9      148.21      156.12      4.12 o 
  -3   6   9       75.51       80.58      3.10 o 
  -2   6   9       31.62       27.90      1.06 o 
  -1   6   9      749.90      760.69     20.83 o 
   0   6   9     1145.30     1187.74     27.85 o 
   1   6   9      446.57      448.87     10.31 o 
   2   6   9        0.34        0.82      0.82 o 
   3   6   9      167.34      187.51      6.09 o 
   4   6   9        1.87        8.43      1.24 o 
   5   6   9      271.18      292.28      9.93 o 
   6   6   9        1.95        4.43      1.13 o 
   7   6   9       38.53       34.46      1.72 o 
   8   6   9       77.72       69.72      2.53 o 
 -11   7   9      121.16      126.13      8.71 o 
 -10   7   9        0.02        0.74      0.93 o 
  -9   7   9       70.56       69.52      3.41 o 
  -8   7   9       15.65       13.90      1.23 o 
  -7   7   9       76.20       89.49      2.76 o 
  -6   7   9      245.99      247.21      6.25 o 
  -5   7   9       64.18       65.09      2.40 o 
  -4   7   9       81.63       83.19      2.60 o 
  -3   7   9      749.19      787.36     18.60 o 
  -2   7   9        1.61        1.55      0.92 o 
  -1   7   9      462.66      506.19     14.44 o 
   0   7   9       13.92       18.04      1.41 o 
   1   7   9       72.34       68.66      2.25 o 
   2   7   9       16.98       20.07      1.27 o 
   3   7   9      114.79      129.04      4.40 o 
   4   7   9        0.27        0.14      0.93 o 
   5   7   9       38.55       48.14      2.87 o 
   6   7   9        8.31        8.51      1.29 o 
   7   7   9      276.53      281.96     10.59 o 
  -9   8   9       38.99       34.71      2.38 o 
  -8   8   9      351.67      311.53      8.77 o 
  -7   8   9       43.55       46.06      1.97 o 
  -6   8   9      112.59      120.31      3.93 o 
  -5   8   9       28.53       28.32      1.49 o 
  -4   8   9      138.97      142.96      4.22 o 
  -3   8   9      752.42      780.54     24.07 o 
  -2   8   9      130.16      147.49      4.81 o 
  -1   8   9      144.54      141.15      4.57 o 
   0   8   9      192.96      194.20      5.93 o 
   1   8   9      237.47      234.22      7.76 o 
   2   8   9       32.25       48.06      2.29 o 
   3   8   9       67.09       57.17      2.52 o 
   4   8   9        2.00        3.73      1.21 o 
   5   8   9        0.19       -0.81      0.81 o 
  -6   9   9        0.72        0.05      0.93 o 
  -5   9   9       40.14       33.01      2.34 o 
  -4   9   9        2.84        4.12      0.90 o 
  -3   9   9       64.96       71.10      2.86 o 
  -2   9   9      116.91      116.79      4.59 o 
  -1   9   9       10.94       14.99      1.81 o 
   0   9   9      244.00      227.87      7.37 o 
   1   9   9       79.39       82.33      4.32 o 
   2   9   9        7.50        7.49      1.30 o 
 -14   0  10        3.64        0.92      1.30 o 
 -12   0  10       15.20       18.61      1.93 o 
 -10   0  10     1169.94     1045.40     38.44 o 
  -8   0  10     1429.91     1341.98     44.19 o 
  -6   0  10      153.92      145.35      4.38 o 
  -4   0  10     2138.68     1929.33     51.67 o 
  -2   0  10     1068.92      876.71     27.71 o 
   0   0  10     7253.65     6717.92    187.62 o 
   2   0  10       95.03      105.25      3.88 o 
   4   0  10      485.40      498.23     19.29 o 
   6   0  10      873.95      849.06     59.30 o 
   8   0  10     1478.95     1469.10    120.78 o 
  10   0  10      614.58      606.96     40.36 o 
 -15   1  10       20.48       18.37      1.22 o 
 -14   1  10      138.13      151.01      5.02 o 
 -13   1  10       10.35        8.13      1.03 o 
 -12   1  10        7.95       10.07      1.20 o 
 -11   1  10        0.02        0.15      0.98 o 
 -10   1  10       23.85       27.18      1.55 o 
  -9   1  10      471.52      493.97     12.35 o 
  -8   1  10      309.42      306.46      6.52 o 
  -7   1  10     1167.56     1090.66     21.76 o 
  -6   1  10      631.37      587.66     10.17 o 
  -5   1  10      322.20      281.48      5.60 o 
  -4   1  10       95.36       96.66      2.09 o 
  -3   1  10      586.64      546.25      9.11 o 
  -2   1  10       14.43       18.86      0.75 o 
  -1   1  10      908.40      868.48     15.70 o 
   0   1  10      467.68      498.43      9.19 o 
   1   1  10      128.31      140.57      3.24 o 
   2   1  10      159.35      144.65      3.55 o 
   3   1  10      348.23      334.65      8.54 o 
   4   1  10      690.22      673.30     16.51 o 
   5   1  10      106.62       97.64      3.47 o 
   6   1  10        0.08        0.81      1.32 o 
   7   1  10        8.09        5.42      1.45 o 
   8   1  10       32.50       30.19      2.53 o 
   9   1  10        9.45       10.51      1.64 o 
  10   1  10       27.71       25.65      2.48 o 
  11   1  10      204.18      228.76     10.90 o 
 -15   2  10       63.99       69.45      3.06 o 
 -14   2  10       15.98       18.67      1.25 o 
 -13   2  10       99.22      100.12      3.46 o 
 -12   2  10       18.05       20.97      1.57 o 
 -11   2  10      322.82      324.38      9.72 o 
 -10   2  10      203.42      208.04      5.96 o 
  -9   2  10      387.69      362.50     11.43 o 
  -8   2  10     1661.92     1533.34     28.76 o 
  -7   2  10       48.08       50.29      1.56 o 
  -6   2  10      586.59      556.12     10.09 o 
  -5   2  10     1676.66     1651.10     27.90 o 
  -4   2  10      698.71      656.52     10.29 o 
  -3   2  10      754.59      710.86     11.02 o 
  -2   2  10      728.68      738.14     11.36 o 
  -1   2  10      388.53      346.45      5.55 o 
   0   2  10        1.70        3.16      0.48 o 
   1   2  10       38.62       55.72      1.52 o 
   2   2  10     1430.67     1390.66     27.35 o 
   3   2  10      140.45      139.87      3.69 o 
   4   2  10      271.53      258.72      6.79 o 
   5   2  10      440.71      358.34     17.10 o 
   6   2  10      516.95      503.49     16.73 o 
   7   2  10      130.65      127.15      5.94 o 
   8   2  10      333.36      347.19     14.31 o 
   9   2  10       79.13       78.10      3.31 o 
  10   2  10      100.10       99.49      7.49 o 
  11   2  10       78.12       77.99      4.31 o 
 -14   3  10        2.51        1.22      0.68 o 
 -13   3  10        0.25       -0.75      0.79 o 
 -12   3  10       17.51       17.62      1.38 o 
 -11   3  10      292.71      300.05      8.12 o 
 -10   3  10       22.13       26.03      1.64 o 
  -9   3  10      501.46      474.52     12.54 o 
  -8   3  10      300.01      278.56      5.52 o 
  -7   3  10        1.21        1.85      0.62 o 
  -6   3  10       54.60       58.21      1.58 o 
  -5   3  10      877.01      870.49     14.73 o 
  -4   3  10      395.46      397.71      6.61 o 
  -3   3  10      335.41      334.74      5.44 o 
  -2   3  10      174.52      178.67      2.79 o 
  -1   3  10      530.17      538.49      8.60 o 
   0   3  10       40.65       42.56      1.22 o 
   1   3  10     1494.80     1502.84     28.13 o 
   2   3  10       12.52       12.48      0.95 o 
   3   3  10      827.66      776.96     17.25 o 
   4   3  10       40.72       40.11      2.25 o 
   5   3  10     1032.51     1054.47     41.44 o 
   6   3  10       24.75       24.33      2.64 o 
   7   3  10       55.91       63.20      4.86 o 
   8   3  10        8.74       12.75      2.26 o 
   9   3  10        4.35        5.25      1.06 o 
  10   3  10       55.27       53.35      3.35 o 
 -14   4  10       21.07       24.40      1.77 o 
 -13   4  10       87.67       82.95      3.27 o 
 -12   4  10      183.81      198.20      6.14 o 
 -11   4  10        3.83        1.81      0.95 o 
 -10   4  10       46.17       47.03      2.35 o 
  -9   4  10       53.05       63.57      2.46 o 
  -8   4  10      404.91      415.96     10.26 o 
  -7   4  10       79.31       81.33      2.17 o 
  -6   4  10      247.22      261.24      5.28 o 
  -5   4  10        3.96        4.12      0.80 o 
  -4   4  10        0.09       -0.11      0.52 o 
  -3   4  10      357.18      354.45      7.33 o 
  -2   4  10        2.47        2.19      0.51 o 
  -1   4  10      404.06      404.79      7.80 o 
   0   4  10      219.90      225.33      4.05 o 
   1   4  10      429.48      417.58      7.91 o 
   2   4  10      831.66      823.23     16.44 o 
   3   4  10      496.59      460.99     13.92 o 
   4   4  10        6.95       13.35      2.13 o 
   5   4  10        9.32       14.01      1.73 o 
   6   4  10      106.95      118.25      6.87 o 
   7   4  10       16.47       17.04      1.88 o 
   8   4  10      134.12      133.06      4.96 o 
   9   4  10        5.16        6.23      1.10 o 
  10   4  10       18.08       11.17      1.47 o 
 -13   5  10        2.90        2.65      1.06 o 
 -12   5  10      187.66      200.19      6.01 o 
 -11   5  10      127.60      128.38      4.23 o 
 -10   5  10       99.79      102.98      3.32 o 
  -9   5  10        0.32        0.13      0.67 o 
  -8   5  10      251.11      263.72      6.78 o 
  -7   5  10       97.70      109.43      3.11 o 
  -6   5  10      713.49      736.65     17.54 o 
  -5   5  10        0.95        0.86      0.68 o 
  -4   5  10       19.55       15.95      0.90 o 
  -3   5  10      415.65      420.03     10.75 o 
  -2   5  10      399.82      421.46      9.42 o 
  -1   5  10     1007.00     1080.54     22.49 o 
   0   5  10        0.52        2.16      0.73 o 
   1   5  10      718.07      702.42     16.63 o 
   2   5  10      167.80      159.17      4.84 o 
   3   5  10       17.22       18.37      1.60 o 
   4   5  10      324.73      341.64     10.19 o 
   5   5  10       45.27       42.43      2.47 o 
   6   5  10        0.26        2.25      0.97 o 
   7   5  10       67.44       70.02      2.74 o 
   8   5  10       43.81       41.29      1.84 o 
   9   5  10       78.73       70.77      3.29 o 
 -12   6  10       32.73       31.28      2.26 o 
 -11   6  10       34.78       34.61      1.61 o 
 -10   6  10       30.52       27.83      1.41 o 
  -9   6  10       32.74       30.58      1.33 o 
  -8   6  10      133.04      123.66      3.19 o 
  -7   6  10        2.49        3.48      0.86 o 
  -6   6  10      401.47      433.79      9.94 o 
  -5   6  10      212.96      240.69      6.30 o 
  -4   6  10       11.23       13.54      1.17 o 
  -3   6  10       46.48       48.76      2.11 o 
  -2   6  10      496.46      543.26     12.33 o 
  -1   6  10       79.99       79.54      3.07 o 
   0   6  10      755.77      800.30     19.03 o 
   1   6  10        7.27        3.33      0.85 o 
   2   6  10      253.59      276.71      7.06 o 
   3   6  10       24.51       26.61      1.72 o 
   4   6  10      341.59      363.92     11.26 o 
   5   6  10        2.00       -0.04      0.97 o 
   6   6  10      214.36      210.37      7.18 o 
   7   6  10        5.59        5.41      0.95 o 
   8   6  10      214.65      223.31     10.37 o 
 -10   7  10       39.47       40.53      2.17 o 
  -9   7  10        1.86        1.97      0.80 o 
  -8   7  10       78.54       82.32      2.62 o 
  -7   7  10       61.07       56.23      2.52 o 
  -6   7  10      477.16      499.50     11.87 o 
  -5   7  10       13.10        9.39      1.03 o 
  -4   7  10      454.97      487.87     12.69 o 
  -3   7  10      101.88      103.40      3.23 o 
  -2   7  10       22.93       25.22      1.74 o 
  -1   7  10        8.16       12.04      1.38 o 
   0   7  10      155.00      162.21      4.78 o 
   1   7  10        0.27        1.75      0.82 o 
   2   7  10       68.81       73.60      2.95 o 
   3   7  10        5.87       10.10      1.16 o 
   4   7  10      191.81      223.18      7.68 o 
   5   7  10       32.55       28.80      1.72 o 
   6   7  10       47.23       53.54      2.64 o 
  -9   8  10       46.67       51.06      4.28 o 
  -8   8  10       93.89       98.31      4.97 o 
  -7   8  10      132.01      117.85      4.13 o 
  -6   8  10       10.12       10.39      1.04 o 
  -5   8  10       59.12       69.02      2.43 o 
  -4   8  10      519.30      556.91     17.31 o 
  -3   8  10      113.48      113.34      4.32 o 
  -2   8  10      109.54      104.31      3.58 o 
  -1   8  10       48.50       58.54      2.45 o 
   0   8  10      451.71      464.26     14.59 o 
   1   8  10      137.03      134.30      5.74 o 
   2   8  10       78.74       76.44      4.32 o 
   3   8  10        2.67        1.65      0.80 o 
   4   8  10       13.38       12.73      3.82 o 
  -5   9  10       61.79       53.58      2.59 o 
  -4   9  10       73.72       71.71      3.93 o 
  -3   9  10      363.33      355.06     11.04 o 
  -2   9  10        9.74       11.61      1.44 o 
  -1   9  10      187.84      166.94      6.35 o 
   0   9  10       27.99       26.60      3.06 o 
 -15   0  11       10.92       12.23      2.14 o 
 -13   0  11      123.61      122.46      6.48 o 
 -11   0  11      790.43      818.55     36.59 o 
  -9   0  11      113.27      114.99      5.50 o 
  -7   0  11     1799.91     1636.89     45.79 o 
  -5   0  11     3350.21     3088.31     86.93 o 
  -3   0  11     1310.33     1180.06     29.02 o 
  -1   0  11     2029.08     1834.91     52.62 o 
   1   0  11     1573.27     1533.98     48.55 o 
   3   0  11       54.41       58.36      3.59 o 
   5   0  11     2260.45     2169.04     98.13 o 
   7   0  11      696.31      741.21     44.03 o 
   9   0  11       83.28       84.70      7.03 o 
 -15   1  11      168.15      181.02     11.93 o 
 -14   1  11      195.43      217.61      7.22 o 
 -13   1  11      147.31      158.53      5.02 o 
 -12   1  11        3.84        2.30      0.92 o 
 -11   1  11      273.86      310.38      9.28 o 
 -10   1  11       82.00       83.20      3.41 o 
  -9   1  11       71.87       70.74      2.67 o 
  -8   1  11      125.46      119.82      3.16 o 
  -7   1  11      125.76      130.27      3.35 o 
  -6   1  11      516.16      477.94      8.41 o 
  -5   1  11        2.69        2.29      0.56 o 
  -4   1  11      603.04      566.50      9.78 o 
  -3   1  11        0.34        1.59      0.57 o 
  -2   1  11      291.20      286.71      5.21 o 
  -1   1  11       60.43       50.55      1.48 o 
   0   1  11       73.95       77.49      2.03 o 
   1   1  11     1022.69      935.81     18.60 o 
   2   1  11     1302.94     1292.15     26.99 o 
   3   1  11       57.28       51.56      2.11 o 
   4   1  11        1.89        1.54      0.89 o 
   5   1  11       38.75       37.70      2.47 o 
   6   1  11        1.99       -0.66      1.40 o 
   7   1  11      268.52      255.75     10.15 o 
   8   1  11       59.70       64.80      3.68 o 
   9   1  11       16.20       17.37      1.70 o 
  10   1  11      103.39       94.18      7.34 o 
 -14   2  11      102.08      101.33      3.30 o 
 -13   2  11        5.41        2.31      0.87 o 
 -12   2  11       52.37       57.30      2.92 o 
 -11   2  11        9.30        7.07      1.47 o 
 -10   2  11      200.29      198.34      6.30 o 
  -9   2  11      718.80      715.43     16.94 o 
  -8   2  11       55.78       51.38      1.69 o 
  -7   2  11     1091.21     1056.98     21.13 o 
  -6   2  11      831.30      821.37     15.18 o 
  -5   2  11      263.70      254.68      5.06 o 
  -4   2  11      127.52      135.45      2.74 o 
  -3   2  11      177.82      170.24      3.14 o 
  -2   2  11      327.39      323.29      5.57 o 
  -1   2  11      135.59      140.08      2.88 o 
   0   2  11      372.68      394.54      7.42 o 
   1   2  11       81.14       72.23      2.12 o 
   2   2  11      622.21      630.05     13.42 o 
   3   2  11     2889.74     2788.31     65.92 o 
   4   2  11        3.35        2.12      0.87 o 
   5   2  11        8.77        6.76      1.82 o 
   6   2  11        7.21       10.40      1.94 o 
   7   2  11      218.50      234.39     12.00 o 
   8   2  11      136.18      139.22      7.57 o 
   9   2  11       26.05       24.07      1.85 o 
  10   2  11       85.88       89.10      4.74 o 
 -14   3  11       25.33       24.71      1.49 o 
 -13   3  11       52.48       54.35      2.99 o 
 -12   3  11       44.10       48.19      2.59 o 
 -11   3  11       24.02       21.64      1.75 o 
 -10   3  11       30.80       31.58      2.01 o 
  -9   3  11        4.63        6.00      1.04 o 
  -8   3  11      523.90      524.28     11.77 o 
  -7   3  11       15.51       21.39      1.07 o 
  -6   3  11     2497.60     2485.95     47.85 o 
  -5   3  11       13.06       14.35      0.82 o 
  -4   3  11      588.83      595.38     10.30 o 
  -3   3  11        9.20       15.10      0.79 o 
  -2   3  11      359.30      362.84      6.76 o 
  -1   3  11       93.71       94.89      2.04 o 
   0   3  11      406.31      387.42      8.12 o 
   1   3  11        0.26       -0.53      0.57 o 
   2   3  11     1692.20     1695.80     38.81 o 
   3   3  11      667.06      671.77     17.39 o 
   4   3  11     1865.78     1945.07     61.78 o 
   5   3  11       73.30       67.53      3.41 o 
   6   3  11       11.04        4.98      1.70 o 
   7   3  11       54.50       48.36      3.89 o 
   8   3  11       25.45       27.68      2.81 o 
   9   3  11       18.02       14.85      1.24 o 
 -13   4  11       44.41       39.18      2.12 o 
 -12   4  11        8.10        8.12      0.98 o 
 -11   4  11        0.42       -0.17      0.90 o 
 -10   4  11        1.95        1.47      1.17 o 
  -9   4  11        1.41        2.14      0.78 o 
  -8   4  11       11.41       16.19      1.14 o 
  -7   4  11       25.08       26.08      1.44 o 
  -6   4  11        9.32       10.00      0.92 o 
  -5   4  11       61.22       53.41      1.63 o 
  -4   4  11      138.97      145.53      3.79 o 
  -3   4  11       77.89       75.04      2.07 o 
  -2   4  11        7.03        9.06      0.81 o 
  -1   4  11       75.25       82.56      2.18 o 
   0   4  11       19.49       20.36      1.02 o 
   1   4  11        1.29       -0.01      0.65 o 
   2   4  11       28.96       30.85      1.57 o 
   3   4  11      415.32      472.17     13.96 o 
   4   4  11      396.58      401.74     13.49 o 
   5   4  11       14.25       12.30      1.54 o 
   6   4  11       35.70       33.89      2.56 o 
   7   4  11       62.18       64.43      3.98 o 
   8   4  11      137.17      131.07      4.73 o 
   9   4  11       33.65       29.52      2.07 o 
 -13   5  11       28.50       25.07      3.06 o 
 -12   5  11       46.79       44.47      1.85 o 
 -11   5  11       99.46      101.81      3.49 o 
 -10   5  11       11.50       13.58      1.00 o 
  -9   5  11        1.64        1.89      0.69 o 
  -8   5  11       16.02       15.77      1.20 o 
  -7   5  11        6.22        5.58      1.15 o 
  -6   5  11      234.47      249.31      6.50 o 
  -5   5  11        1.49        1.07      0.90 o 
  -4   5  11      321.01      364.33      8.02 o 
  -3   5  11      258.59      273.04      5.68 o 
  -2   5  11      825.70      918.69     17.41 o 
  -1   5  11      262.14      263.77      5.72 o 
   0   5  11     1015.95     1103.89     26.22 o 
   1   5  11       14.82       13.65      1.35 o 
   2   5  11      224.09      230.91      6.60 o 
   3   5  11       31.87       41.65      2.24 o 
   4   5  11       20.60       29.67      2.13 o 
   5   5  11       78.39       77.51      4.10 o 
   6   5  11      123.32      103.21      4.78 o 
   7   5  11       20.06       24.29      1.48 o 
   8   5  11       21.06       21.94      1.68 o 
 -11   6  11       78.09       73.88      2.77 o 
 -10   6  11       39.81       40.21      1.64 o 
  -9   6  11       27.88       27.26      1.43 o 
  -8   6  11        2.79        2.32      0.80 o 
  -7   6  11      580.09      618.41     14.75 o 
  -6   6  11        1.94        2.87      0.86 o 
  -5   6  11      424.48      469.76     11.40 o 
  -4   6  11        2.50        4.73      0.90 o 
  -3   6  11      394.19      449.39     10.98 o 
  -2   6  11        0.22       -0.64      0.94 o 
  -1   6  11      489.51      544.64     15.71 o 
   0   6  11      319.85      324.34      8.11 o 
   1   6  11      770.27      782.51     18.62 o 
   2   6  11       53.68       59.24      2.65 o 
   3   6  11      265.70      278.26      8.44 o 
   4   6  11        6.57        2.61      1.07 o 
   5   6  11      138.43      134.87      5.00 o 
   6   6  11        0.44        0.53      0.85 o 
   7   6  11       95.05      101.05      5.39 o 
 -10   7  11        0.31       -0.24      0.96 o 
  -9   7  11       10.37       10.66      1.24 o 
  -8   7  11       47.35       45.55      1.79 o 
  -7   7  11       78.26       75.89      2.57 o 
  -6   7  11       23.30       24.18      1.30 o 
  -5   7  11        5.35        5.28      1.00 o 
  -4   7  11       56.94       61.54      2.49 o 
  -3   7  11       16.94       18.40      1.38 o 
  -2   7  11       19.32       13.20      1.38 o 
  -1   7  11      217.51      218.12      6.67 o 
   0   7  11       10.89        9.09      1.31 o 
   1   7  11       31.87       32.68      1.49 o 
   2   7  11       29.39       33.68      1.75 o 
   3   7  11       56.82       58.91      2.73 o 
   4   7  11       44.08       44.53      2.18 o 
   5   7  11       48.98       44.09      2.35 o 
  -7   8  11      124.97      121.07      4.82 o 
  -6   8  11       79.81       77.69      3.53 o 
  -5   8  11      107.83      122.12      4.32 o 
  -4   8  11       29.85       29.25      1.99 o 
  -3   8  11      149.79      163.55      5.58 o 
  -2   8  11        0.36       -0.75      0.88 o 
  -1   8  11      173.40      176.85      5.96 o 
   0   8  11        5.53        8.28      1.07 o 
   1   8  11      106.46      100.71      5.29 o 
   2   8  11       25.71       33.42      2.48 o 
   3   8  11      158.64      153.19     10.40 o 
 -14   0  12      191.73      189.78      9.07 o 
 -12   0  12       55.44       68.13      6.12 o 
 -10   0  12      541.28      511.12     23.54 o 
  -8   0  12       98.69       97.96      4.20 o 
  -6   0  12     1889.58     1853.64     53.11 o 
  -4   0  12      603.54      599.01     17.21 o 
  -2   0  12     2002.46     1917.48     45.82 o 
   0   0  12       89.08       95.23      4.03 o 
   2   0  12      686.98      709.84     22.98 o 
   4   0  12      927.31      979.97     45.17 o 
   6   0  12      500.36      468.45     31.80 o 
   8   0  12       21.41       17.37      2.60 o 
 -14   1  12        0.24        0.33      0.74 o 
 -13   1  12        7.08       12.04      1.26 o 
 -12   1  12       15.83       18.54      1.40 o 
 -11   1  12       42.76       43.38      2.20 o 
 -10   1  12      106.11      106.24      3.87 o 
  -9   1  12       27.46       26.69      1.61 o 
  -8   1  12      302.65      292.64      6.67 o 
  -7   1  12      480.01      445.27      9.81 o 
  -6   1  12      798.14      786.63     14.10 o 
  -5   1  12      403.56      398.92      8.47 o 
  -4   1  12        5.07        4.19      0.71 o 
  -3   1  12      547.91      518.56      9.83 o 
  -2   1  12      127.50      124.26      2.81 o 
  -1   1  12       70.26       63.20      1.89 o 
   0   1  12      458.39      449.23      9.87 o 
   1   1  12      723.89      708.91     15.20 o 
   2   1  12      467.57      486.07     14.65 o 
   3   1  12       19.50       19.77      1.54 o 
   4   1  12       27.11       32.08      2.35 o 
   5   1  12        0.54        0.48      1.27 o 
   6   1  12       10.74        6.48      1.43 o 
   7   1  12      425.28      418.06     13.98 o 
   8   1  12       98.70       94.74      4.47 o 
   9   1  12        7.01        7.95      2.14 o 
 -14   2  12       24.75       22.89      1.64 o 
 -13   2  12        4.02        1.99      0.76 o 
 -12   2  12      181.60      174.03      5.49 o 
 -11   2  12       34.00       42.60      2.18 o 
 -10   2  12        1.23       -0.36      0.91 o 
  -9   2  12        5.70        9.01      1.10 o 
  -8   2  12     1243.26     1241.61     28.88 o 
  -7   2  12      573.34      555.23     11.42 o 
  -6   2  12      308.30      312.59      6.14 o 
  -5   2  12       51.00       62.63      2.33 o 
  -4   2  12      363.13      356.10      6.37 o 
  -3   2  12        5.68        8.36      0.73 o 
  -2   2  12       42.70       39.03      1.41 o 
  -1   2  12     1363.65     1418.57     25.60 o 
   0   2  12       49.53       44.30      1.54 o 
   1   2  12      573.20      585.81     11.89 o 
   2   2  12      439.77      425.04      9.43 o 
   3   2  12        1.38        2.40      1.17 o 
   4   2  12        7.97        8.09      1.88 o 
   5   2  12      124.55      127.45      6.98 o 
   6   2  12        6.10        7.13      1.70 o 
   7   2  12      103.99      107.99      6.27 o 
   8   2  12       27.89       26.31      2.59 o 
   9   2  12        1.23        0.00      1.02 o 
 -14   3  12       46.82       40.23      2.17 o 
 -13   3  12       46.81       41.84      2.31 o 
 -12   3  12        3.03        5.54      1.02 o 
 -11   3  12      143.06      169.22      6.07 o 
 -10   3  12       34.75       43.07      2.52 o 
  -9   3  12      663.93      664.85     17.16 o 
  -8   3  12       40.35       42.39      1.75 o 
  -7   3  12      433.19      460.32     10.51 o 
  -6   3  12        3.57        4.95      0.75 o 
  -5   3  12     1030.82      983.55     19.36 o 
  -4   3  12       26.57       37.13      1.29 o 
  -3   3  12      655.32      655.78     15.38 o 
  -2   3  12       11.09       13.51      0.79 o 
  -1   3  12     1686.42     1692.55     29.58 o 
   0   3  12       35.16       30.39      1.31 o 
   1   3  12     1097.08     1050.85     27.36 o 
   2   3  12      304.83      313.54      8.63 o 
   3   3  12      449.25      462.75     13.53 o 
   4   3  12       45.79       38.52      2.45 o 
   5   3  12      258.55      271.67     13.80 o 
   6   3  12       72.11       61.53      3.58 o 
   7   3  12        9.85        6.99      1.83 o 
   8   3  12        2.17        2.84      1.39 o 
   9   3  12       34.26       32.82      2.35 o 
 -13   4  12       42.01       47.11      2.13 o 
 -12   4  12       94.27       87.71      3.36 o 
 -11   4  12        0.54        0.83      0.77 o 
 -10   4  12       28.75       32.07      1.80 o 
  -9   4  12        1.40        1.73      1.28 o 
  -8   4  12      434.75      449.55     10.15 o 
  -7   4  12      218.33      218.75      5.36 o 
  -6   4  12        1.55        3.66      1.21 o 
  -5   4  12       60.89       64.24      2.22 o 
  -4   4  12      446.70      497.72      9.74 o 
  -3   4  12       62.91       87.13      2.45 o 
  -2   4  12      441.43      450.47      8.84 o 
  -1   4  12       37.32       33.35      1.35 o 
   0   4  12        2.18        1.61      1.24 o 
   1   4  12      307.48      336.42      8.49 o 
   2   4  12       13.72       12.07      1.34 o 
   3   4  12      778.71      798.14     25.87 o 
   4   4  12      336.90      321.19     10.89 o 
   5   4  12        0.54        0.14      1.46 o 
   6   4  12       22.02       19.77      2.28 o 
   7   4  12       50.10       46.06      2.29 o 
   8   4  12        0.41        1.14      1.10 o 
 -12   5  12       20.00       20.14      1.33 o 
 -11   5  12       49.01       43.49      1.89 o 
 -10   5  12       22.89       21.12      1.24 o 
  -9   5  12       31.54       31.58      1.29 o 
  -8   5  12      122.46      116.09      3.32 o 
  -7   5  12      243.72      255.49      7.11 o 
  -6   5  12      160.68      167.55      4.65 o 
  -5   5  12      393.50      437.53     10.01 o 
  -4   5  12        3.21        3.30      0.87 o 
  -3   5  12     1174.10     1272.30     25.07 o 
  -2   5  12      191.01      202.71      4.62 o 
  -1   5  12      369.42      398.99      9.25 o 
   0   5  12       11.44       13.75      1.36 o 
   1   5  12      229.77      253.77      7.16 o 
   2   5  12      111.78      120.88      4.29 o 
   3   5  12       93.04       85.55      3.85 o 
   4   5  12      331.91      356.68     14.26 o 
   5   5  12       57.76       50.11      2.56 o 
   6   5  12       91.61      103.01      3.89 o 
   7   5  12       25.25       22.78      1.75 o 
 -11   6  12       56.93       51.50      3.82 o 
 -10   6  12      368.47      344.98     17.52 o 
  -9   6  12        0.03        0.20      0.69 o 
  -8   6  12      106.46      111.49      3.13 o 
  -7   6  12       25.91       21.66      1.30 o 
  -6   6  12     1050.51     1106.00     25.77 o 
  -5   6  12       16.63       17.32      1.26 o 
  -4   6  12      416.35      486.17     12.67 o 
  -3   6  12       77.03       84.81      3.44 o 
  -2   6  12      264.33      298.36      8.99 o 
  -1   6  12       35.65       40.03      2.13 o 
   0   6  12      387.42      402.76      9.84 o 
   1   6  12       72.89       61.13      2.22 o 
   2   6  12      105.76      100.33      3.58 o 
   3   6  12        1.52        0.63      1.10 o 
   4   6  12       16.00       19.07      2.12 o 
   5   6  12       63.00       70.77      2.86 o 
   6   6  12      172.73      177.95      8.42 o 
  -9   7  12        2.22        1.07      1.38 o 
  -8   7  12       22.66       20.72      1.23 o 
  -7   7  12        3.72        2.10      0.81 o 
  -6   7  12        8.32        9.24      1.05 o 
  -5   7  12       21.42       29.16      2.03 o 
  -4   7  12        0.11       -0.16      0.98 o 
  -3   7  12       46.47       44.42      3.80 o 
  -2   7  12      109.16      114.66      3.88 o 
  -1   7  12       93.45      102.70      3.98 o 
   0   7  12       35.00       22.99      1.72 o 
   1   7  12       19.03       16.99      1.37 o 
   2   7  12       26.88       35.13      1.86 o 
   3   7  12       31.22       35.47      1.79 o 
   4   7  12        1.47        0.17      1.47 o 
  -6   8  12       31.55       32.89      1.94 o 
  -5   8  12        0.69       -1.50      1.50 o 
  -4   8  12      162.46      158.51      5.31 o 
  -3   8  12       72.71       80.70      3.59 o 
  -2   8  12      119.48      123.96      5.06 o 
  -1   8  12      157.74      149.66      5.77 o 
   0   8  12       26.11       23.21      1.95 o 
   1   8  12       40.66       40.06      3.98 o 
   2   8  12      200.86      185.30     12.54 o 
 -13   0  13      408.89      455.17     20.61 o 
 -11   0  13      307.65      310.41     14.78 o 
  -9   0  13       43.00       40.44      2.75 o 
  -7   0  13      653.56      639.13     20.64 o 
  -5   0  13     3890.89     3624.71    100.62 o 
  -3   0  13      106.85       98.45      3.73 o 
  -1   0  13       84.02       94.24      3.38 o 
   1   0  13        0.54       -0.14      1.67 o 
   3   0  13      381.77      357.07     17.30 o 
   5   0  13      109.06      104.58      7.34 o 
   7   0  13        6.66        2.81      1.61 o 
 -14   1  13       21.81       26.39      2.16 o 
 -13   1  13       84.48       81.73      3.21 o 
 -12   1  13       23.35       26.64      1.79 o 
 -11   1  13      199.11      186.66      7.17 o 
 -10   1  13       25.20       27.61      1.77 o 
  -9   1  13      142.55      127.40      3.82 o 
  -8   1  13       90.43       83.41      2.82 o 
  -7   1  13      544.74      520.74     12.49 o 
  -6   1  13      266.37      253.71      5.44 o 
  -5   1  13     1652.57     1554.29     31.27 o 
  -4   1  13      568.93      573.55     11.32 o 
  -3   1  13      166.98      161.60      3.48 o 
  -2   1  13      228.93      233.00      5.25 o 
  -1   1  13      215.40      209.33      4.57 o 
   0   1  13       90.09       79.40      2.67 o 
   1   1  13      711.82      715.56     17.45 o 
   2   1  13        2.07        0.67      1.44 o 
   3   1  13      434.78      470.07     18.24 o 
   4   1  13      311.23      336.17     16.54 o 
   5   1  13      508.79      540.92     25.51 o 
   6   1  13      359.37      342.84     13.41 o 
   7   1  13      230.65      222.63     17.43 o 
   8   1  13        0.32        1.55      1.24 o 
 -14   2  13       37.56       31.71      2.00 o 
 -13   2  13      113.27      103.88      4.72 o 
 -12   2  13       59.10       61.42      2.86 o 
 -11   2  13      223.65      247.16      8.40 o 
 -10   2  13      214.69      225.94      7.90 o 
  -9   2  13        6.50       10.00      1.16 o 
  -8   2  13        3.99        2.91      0.90 o 
  -7   2  13      150.20      151.22      4.27 o 
  -6   2  13       36.61       42.06      1.56 o 
  -5   2  13      163.86      159.53      3.84 o 
  -4   2  13     1053.34     1091.29     22.18 o 
  -3   2  13       94.27       86.55      2.40 o 
  -2   2  13      724.03      727.48     13.51 o 
  -1   2  13      182.95      200.08      4.39 o 
   0   2  13        1.95        1.69      0.76 o 
   1   2  13      115.97      105.06      5.29 o 
   2   2  13      123.34      125.69      4.02 o 
   3   2  13      103.99      115.90      5.65 o 
   4   2  13      660.03      703.31     26.59 o 
   5   2  13        4.88        3.32      1.57 o 
   6   2  13       81.39       70.08      3.76 o 
   7   2  13       84.99       85.92      5.08 o 
   8   2  13       10.27       15.51      1.83 o 
 -13   3  13       90.46       89.51      3.32 o 
 -12   3  13      214.66      220.22      7.41 o 
 -11   3  13       14.81       15.31      1.45 o 
 -10   3  13      511.77      528.32     15.14 o 
  -9   3  13      439.45      436.81     11.49 o 
  -8   3  13      191.03      205.78      5.07 o 
  -7   3  13       22.40       27.59      1.45 o 
  -6   3  13      554.48      589.64     12.47 o 
  -5   3  13       12.98       14.80      1.19 o 
  -4   3  13      882.89      925.46     19.47 o 
  -3   3  13      111.79      105.80      3.58 o 
  -2   3  13     1244.54     1311.30     25.91 o 
  -1   3  13       31.71       33.03      1.88 o 
   0   3  13      815.58      828.68     19.91 o 
   1   3  13        9.07       10.57      1.31 o 
   2   3  13      156.74      174.66      6.60 o 
   3   3  13        6.96        6.13      1.42 o 
   4   3  13      100.06      108.24      5.24 o 
   5   3  13      150.39      150.17      7.49 o 
   6   3  13       89.22       88.18      5.29 o 
   7   3  13        0.25        1.72      1.30 o 
   8   3  13        1.55        0.00      1.83 o 
 -12   4  13      145.43      137.72      4.85 o 
 -11   4  13      101.27       98.15      3.33 o 
 -10   4  13       39.79       39.13      1.93 o 
  -9   4  13       37.42       33.65      1.57 o 
  -8   4  13       99.21      103.17      2.87 o 
  -7   4  13        1.13        2.08      0.78 o 
  -6   4  13      238.73      247.40      6.41 o 
  -5   4  13        7.35        6.83      1.01 o 
  -4   4  13      479.43      588.62     14.20 o 
  -3   4  13      210.85      194.93      4.46 o 
  -2   4  13       93.30      108.31      2.91 o 
  -1   4  13       62.27       53.65      2.13 o 
   0   4  13       38.44       41.08      2.16 o 
   1   4  13        6.88        4.73      1.08 o 
   2   4  13      330.73      350.75     11.96 o 
   3   4  13       77.71       78.57      3.58 o 
   4   4  13       24.93       24.94      1.85 o 
   5   4  13       11.24        9.57      1.32 o 
   6   4  13       88.49       94.41      4.85 o 
   7   4  13        0.22       -1.03      1.03 o 
 -11   5  13        0.97        1.16      0.68 o 
 -10   5  13      191.66      176.74      4.89 o 
  -9   5  13       12.75       12.51      0.93 o 
  -8   5  13       43.82       55.21      2.22 o 
  -7   5  13       98.62      109.75      3.51 o 
  -6   5  13      418.25      453.60     11.95 o 
  -5   5  13       76.14       70.45      2.86 o 
  -4   5  13      869.21      933.32     21.85 o 
  -3   5  13       32.05       36.05      1.52 o 
  -2   5  13      219.68      275.89      7.09 o 
  -1   5  13       81.85      105.47      3.83 o 
   0   5  13       10.28       11.26      1.32 o 
   1   5  13       89.87      105.01      4.73 o 
   2   5  13       73.91       65.46      3.21 o 
   3   5  13      268.60      280.92     10.72 o 
   4   5  13        4.83        3.89      1.21 o 
   5   5  13      245.34      249.66      8.69 o 
   6   5  13        7.21        9.77      1.26 o 
 -10   6  13        4.07        3.55      1.02 o 
  -9   6  13       99.52       93.56      2.79 o 
  -8   6  13        1.94        2.74      0.73 o 
  -7   6  13       17.39       19.99      1.29 o 
  -6   6  13        0.03       -0.35      0.84 o 
  -5   6  13      351.93      370.82     11.88 o 
  -4   6  13       31.85       35.37      2.18 o 
  -3   6  13        3.85        6.96      1.44 o 
  -2   6  13       15.05       29.18      2.35 o 
  -1   6  13       19.36       18.81      1.77 o 
   0   6  13      388.67      359.16     10.43 o 
   1   6  13      147.89      147.19      4.26 o 
   2   6  13       59.68       64.30      3.03 o 
   3   6  13        0.99        2.22      0.87 o 
   4   6  13       58.13       49.07      2.24 o 
   5   6  13       87.44       96.34      4.96 o 
  -8   7  13        0.52        1.99      1.08 o 
  -7   7  13       19.08       15.71      1.27 o 
  -6   7  13        1.26        0.16      0.85 o 
  -5   7  13      113.29      128.01      5.23 o 
  -4   7  13       52.45       54.32      2.99 o 
  -3   7  13      162.77      162.44      6.47 o 
  -2   7  13        3.54        6.42      1.35 o 
  -1   7  13      285.11      286.21      9.24 o 
   0   7  13       15.10       15.77      1.84 o 
   1   7  13       94.72      106.10      7.95 o 
   2   7  13       18.02       14.07      2.45 o 
   3   7  13        9.63        7.95      1.83 o 
  -4   8  13       32.57       25.80      2.26 o 
  -3   8  13       56.86       56.16      3.46 o 
 -12   0  14       84.97       94.74      5.18 o 
 -10   0  14       81.18       81.05      5.05 o 
  -8   0  14      127.43      129.37      6.81 o 
  -6   0  14      599.50      565.70     20.56 o 
  -4   0  14       48.41       45.22      2.42 o 
  -2   0  14      246.81      226.63      7.71 o 
   0   0  14      501.98      440.79     20.86 o 
   2   0  14      309.66      297.63     11.62 o 
   4   0  14       50.55       72.76      4.83 o 
   6   0  14        8.34        7.98      1.69 o 
 -13   1  14       13.78       15.69      1.73 o 
 -12   1  14      177.37      168.57      5.83 o 
 -11   1  14        1.16       -0.38      0.87 o 
 -10   1  14      325.00      326.96     10.78 o 
  -9   1  14      706.94      685.57     16.11 o 
  -8   1  14      618.60      585.80     15.10 o 
  -7   1  14       13.34       11.85      1.94 o 
  -6   1  14      800.99      760.04     18.04 o 
  -5   1  14       33.96       33.86      2.00 o 
  -4   1  14      211.26      215.73      5.32 o 
  -3   1  14      175.50      158.22      3.99 o 
  -2   1  14      516.32      524.49     11.45 o 
  -1   1  14        2.90        4.95      1.57 o 
   0   1  14      296.78      294.36      8.18 o 
   1   1  14      256.91      279.61      8.51 o 
   2   1  14       62.16       57.58      2.69 o 
   3   1  14        1.13        2.02      1.48 o 
   4   1  14      126.43      135.31      6.12 o 
   5   1  14       62.52       63.25      3.65 o 
   6   1  14      162.67      158.88      6.59 o 
   7   1  14       65.09       55.11      2.81 o 
 -13   2  14      223.26      230.10      8.76 o 
 -12   2  14       31.01       29.14      1.70 o 
 -11   2  14       28.09       24.52      1.72 o 
 -10   2  14       13.31       20.17      1.67 o 
  -9   2  14        0.75        2.25      0.89 o 
  -8   2  14      340.96      341.07      9.17 o 
  -7   2  14        5.77        6.84      1.08 o 
  -6   2  14      108.64      105.69      3.30 o 
  -5   2  14     1458.85     1454.21     33.75 o 
  -4   2  14       16.08        7.31      1.10 o 
  -3   2  14      448.25      415.81      9.65 o 
  -2   2  14      605.62      600.81     14.59 o 
  -1   2  14       68.55       78.55      3.11 o 
   0   2  14      501.38      527.20     15.47 o 
   1   2  14        7.29        6.22      1.12 o 
   2   2  14      112.88      102.83      4.39 o 
   3   2  14       56.13       54.70      3.52 o 
   4   2  14       28.98       31.20      2.59 o 
   5   2  14       99.52      109.80      5.06 o 
   6   2  14       34.46       44.03      2.95 o 
   7   2  14      114.92       96.95      5.19 o 
 -12   3  14        7.63        6.93      1.18 o 
 -11   3  14      401.08      411.85     13.29 o 
 -10   3  14      311.69      320.98     10.65 o 
  -9   3  14      283.87      300.33      8.03 o 
  -8   3  14       27.08       27.87      1.60 o 
  -7   3  14       50.68       49.94      2.26 o 
  -6   3  14        7.26       10.19      1.28 o 
  -5   3  14       86.25       80.35      3.14 o 
  -4   3  14        1.59        1.05      1.03 o 
  -3   3  14      243.44      250.37      6.58 o 
  -2   3  14        6.81        3.38      1.04 o 
  -1   3  14       17.36       12.02      1.22 o 
   0   3  14        8.71        9.21      1.21 o 
   1   3  14       17.10       15.19      1.36 o 
   2   3  14       53.63       55.34      2.60 o 
   3   3  14      483.45      501.26     20.74 o 
   4   3  14      119.89      113.22      5.30 o 
   5   3  14       40.28       41.74      3.42 o 
   6   3  14       22.00       20.18      3.98 o 
   7   3  14       25.95       24.17      1.68 o 
 -12   4  14        6.37        5.81      1.83 o 
 -11   4  14      197.52      189.52      5.69 o 
 -10   4  14       18.57       19.28      1.45 o 
  -9   4  14        5.94        5.44      1.12 o 
  -8   4  14       46.65       51.40      2.71 o 
  -7   4  14      399.58      414.51     10.87 o 
  -6   4  14       81.79       91.98      3.24 o 
  -5   4  14      265.24      282.41      7.71 o 
  -4   4  14        8.00       14.51      1.69 o 
  -3   4  14      111.88      120.19      3.66 o 
  -2   4  14       19.39       28.03      1.75 o 
  -1   4  14      150.85      139.33      4.37 o 
   0   4  14       13.90       13.20      1.31 o 
   1   4  14      183.64      192.14      7.42 o 
   2   4  14       55.50       65.07      3.21 o 
   3   4  14      119.49      124.01      4.77 o 
   4   4  14      137.13      119.32      5.24 o 
   5   4  14       13.06       15.90      2.05 o 
   6   4  14       57.79       61.67      3.27 o 
 -11   5  14       15.95       16.45      1.61 o 
 -10   5  14      518.96      516.75     18.58 o 
  -9   5  14       22.41       22.81      1.33 o 
  -8   5  14      228.44      240.91      7.98 o 
  -7   5  14      261.66      295.09      8.66 o 
  -6   5  14      162.12      175.74      5.55 o 
  -5   5  14      187.13      191.65      6.01 o 
  -4   5  14      360.59      392.74     12.82 o 
  -3   5  14        4.91        1.22      2.75 o 
  -2   5  14      190.68      220.72      8.99 o 
  -1   5  14       72.02       64.59      3.17 o 
   0   5  14      237.79      238.20      9.67 o 
   1   5  14       19.52       17.12      1.38 o 
   2   5  14       29.85       32.96      2.02 o 
   3   5  14       13.37       16.79      1.36 o 
   4   5  14      142.59      145.59      6.00 o 
   5   5  14       65.37       47.40      2.51 o 
  -9   6  14       20.50       19.96      1.83 o 
  -8   6  14      114.69      113.94      4.01 o 
  -7   6  14        1.38        0.27      0.85 o 
  -6   6  14        1.41        2.98      0.89 o 
  -5   6  14       21.91       28.56      2.17 o 
  -4   6  14        1.47        6.73      2.45 o 
  -3   6  14       70.22       80.72      7.03 o 
  -2   6  14        4.71        1.77      1.61 o 
  -1   6  14       41.44       36.96      2.35 o 
   0   6  14       94.62       92.82      3.75 o 
   1   6  14       99.21      103.61      6.18 o 
   2   6  14        3.72        3.11      0.85 o 
   3   6  14        3.49        2.11      1.02 o 
  -6   7  14      254.20      261.31     11.78 o 
  -5   7  14        2.76        4.89      1.51 o 
  -4   7  14      384.30      379.98     16.75 o 
  -3   7  14        2.90        3.06      1.53 o 
  -2   7  14      313.58      310.59     13.83 o 
  -1   7  14       49.56       54.18      3.24 o 
 -13   0  15       12.64       11.31      2.45 o 
 -11   0  15        3.98        9.00      1.61 o 
  -9   0  15      119.84      120.16      5.21 o 
  -7   0  15      107.74      109.82      5.04 o 
  -5   0  15        0.60        2.04      1.63 o 
  -3   0  15      217.66      207.26      8.53 o 
  -1   0  15        6.99        5.20      3.21 o 
   1   0  15        0.98        0.81      1.83 o 
   3   0  15       13.09       12.84      3.36 o 
   5   0  15      367.05      416.46     27.52 o 
 -13   1  15      190.25      185.94      9.08 o 
 -12   1  15        6.75        6.65      1.17 o 
 -11   1  15      422.90      458.27     17.09 o 
 -10   1  15        1.19        1.50      1.23 o 
  -9   1  15      490.12      475.74     13.50 o 
  -8   1  15       46.59       52.95      2.51 o 
  -7   1  15        5.48        4.92      1.14 o 
  -6   1  15      437.37      430.29     10.47 o 
  -5   1  15       21.72       18.30      1.33 o 
  -4   1  15      165.38      142.85      4.62 o 
  -3   1  15      428.56      403.34      9.99 o 
  -2   1  15      422.35      420.03     11.26 o 
  -1   1  15       32.45       28.12      1.69 o 
   0   1  15       20.27       23.75      1.77 o 
   1   1  15       37.38       42.84      2.22 o 
   2   1  15        5.05        6.75      1.40 o 
   3   1  15        8.71       16.58      1.98 o 
   4   1  15       46.94       58.17      3.29 o 
   5   1  15        0.19       -1.08      1.08 o 
   6   1  15       20.33       16.69      2.13 o 
 -12   2  15      162.33      172.35      8.54 o 
 -11   2  15       16.78       18.39      1.70 o 
 -10   2  15      123.19      115.45      4.38 o 
  -9   2  15        1.17        2.39      0.97 o 
  -8   2  15      184.89      190.93      6.29 o 
  -7   2  15        0.51        0.90      1.05 o 
  -6   2  15      330.08      306.89      7.68 o 
  -5   2  15       40.48       46.68      2.39 o 
  -4   2  15      916.53      922.54     23.45 o 
  -3   2  15      194.66      192.08      5.17 o 
  -2   2  15      271.40      278.65      7.79 o 
  -1   2  15       27.56       24.89      1.64 o 
   0   2  15       58.97       58.64      2.78 o 
   1   2  15        0.61       -0.68      1.17 o 
   2   2  15       32.00       34.48      2.23 o 
   3   2  15      201.55      205.09      8.53 o 
   4   2  15        1.68        0.34      1.26 o 
   5   2  15       78.33       80.21      3.76 o 
   6   2  15       14.60       15.54      1.83 o 
 -12   3  15       81.93       85.62      6.12 o 
 -11   3  15        7.20        4.59      1.32 o 
 -10   3  15       31.34       33.55      1.91 o 
  -9   3  15        1.30       -0.26      1.00 o 
  -8   3  15      225.50      226.06      6.36 o 
  -7   3  15        4.24        4.66      1.11 o 
  -6   3  15       46.07       50.10      2.47 o 
  -5   3  15       18.10       25.50      1.66 o 
  -4   3  15      418.83      455.84     12.05 o 
  -3   3  15       87.83       81.13      3.06 o 
  -2   3  15       10.91       19.06      1.47 o 
  -1   3  15        0.18        2.63      1.15 o 
   0   3  15       39.67       39.83      2.23 o 
   1   3  15        1.29        0.24      1.05 o 
   2   3  15      236.69      277.96     11.12 o 
   3   3  15        1.11        2.33      1.39 o 
   4   3  15      128.83      142.43      6.00 o 
   5   3  15        0.09        0.05      1.24 o 
   6   3  15      113.76      110.08      7.64 o 
 -11   4  15       15.53       18.96      2.45 o 
 -10   4  15      188.47      185.67      7.23 o 
  -9   4  15        1.62        0.43      0.83 o 
  -8   4  15     1056.36     1116.05     34.28 o 
  -7   4  15      138.83      127.29      4.20 o 
  -6   4  15       71.16       82.70      3.22 o 
  -5   4  15      231.04      234.84      7.16 o 
  -4   4  15       94.26       73.36      3.09 o 
  -3   4  15        5.37        8.11      1.54 o 
  -2   4  15      538.57      525.64     16.82 o 
  -1   4  15        0.37        1.13      1.39 o 
   0   4  15       80.67       82.20      3.54 o 
   1   4  15       19.23       23.24      3.03 o 
   2   4  15      101.20       93.88      4.41 o 
   3   4  15       18.26       12.45      1.57 o 
   4   4  15       83.69       84.07      7.57 o 
   5   4  15      174.28      165.77      7.99 o 
 -10   5  15        7.00        7.06      1.39 o 
  -9   5  15      259.25      244.95     11.35 o 
  -8   5  15       87.81       84.54      2.90 o 
  -7   5  15        0.78        1.04      0.93 o 
  -6   5  15       28.72       24.65      1.79 o 
  -5   5  15       55.65       53.79      2.71 o 
  -4   5  15        8.07       16.21      3.36 o 
  -3   5  15      325.77      361.12     22.93 o 
  -2   5  15      329.81      348.89     22.02 o 
  -1   5  15      128.81      121.85      7.49 o 
   0   5  15      175.54      194.61      6.89 o 
   1   5  15       87.26       89.60      3.47 o 
   2   5  15        0.15        0.19      1.20 o 
   3   5  15       41.57       39.92      2.23 o 
  -8   6  15       18.50       16.21      2.45 o 
  -7   6  15       18.34       12.39      1.68 o 
  -6   6  15      108.01      110.35      5.62 o 
  -5   6  15        4.36        2.89      2.45 o 
  -4   6  15       25.33       24.05      2.38 o 
  -3   6  15        0.39        1.99      1.51 o 
  -2   6  15       29.48       34.11      2.59 o 
  -1   6  15       10.87        9.63      1.68 o 
 -12   0  16      138.68      145.24     10.40 o 
 -10   0  16        9.90        9.25      2.60 o 
  -8   0  16        9.38        8.91      1.95 o 
  -6   0  16       63.19       53.13      4.11 o 
  -4   0  16      793.30      760.06     27.63 o 
  -2   0  16      127.24      141.56      7.56 o 
   0   0  16      135.63      140.71     14.07 o 
   2   0  16        6.66        7.34      3.06 o 
   4   0  16      116.54      134.54     10.09 o 
 -12   1  16      162.04      163.29      8.00 o 
 -11   1  16        1.58        1.32      0.99 o 
 -10   1  16       29.08       27.93      2.00 o 
  -9   1  16        2.57        2.96      0.92 o 
  -8   1  16       86.43       88.44      3.55 o 
  -7   1  16        4.12        2.80      1.03 o 
  -6   1  16       30.97       33.70      2.27 o 
  -5   1  16      121.22      118.46      3.72 o 
  -4   1  16       65.85       64.49      2.57 o 
  -3   1  16       72.81       72.87      3.10 o 
  -2   1  16       86.00       76.60      2.91 o 
  -1   1  16      107.09      103.21      3.77 o 
   0   1  16      135.60      121.94      5.83 o 
   1   1  16       42.15       54.97      3.08 o 
   2   1  16       10.53       15.43      1.79 o 
   3   1  16        8.44        9.82      1.48 o 
   4   1  16       75.19       80.46      3.82 o 
   5   1  16       41.63       47.25      3.24 o 
 -11   2  16      173.53      186.50      7.35 o 
 -10   2  16       75.32       73.46      3.47 o 
  -9   2  16      244.79      231.17      6.85 o 
  -8   2  16      219.64      198.44      5.54 o 
  -7   2  16      622.18      618.32     15.77 o 
  -6   2  16        7.38        5.74      0.99 o 
  -5   2  16       35.42       39.09      2.17 o 
  -4   2  16        0.58       -0.26      0.97 o 
  -3   2  16        5.92        6.08      1.22 o 
  -2   2  16       21.64       17.93      1.40 o 
  -1   2  16       13.47       13.87      2.08 o 
   0   2  16       34.69       39.86      2.10 o 
   1   2  16       16.86       22.64      1.56 o 
   2   2  16      220.42      214.10      8.65 o 
   3   2  16        3.34        4.59      1.66 o 
   4   2  16      246.33      247.41      9.59 o 
   5   2  16       26.21       20.18      3.06 o 
 -11   3  16       89.10       87.25      4.64 o 
 -10   3  16       47.74       45.30      2.13 o 
  -9   3  16       76.14       76.48      3.01 o 
  -8   3  16       55.95       50.76      2.21 o 
  -7   3  16        1.19       -0.82      0.84 o 
  -6   3  16      122.64      134.68      4.42 o 
  -5   3  16        6.80        9.17      1.25 o 
  -4   3  16        8.52        8.52      1.22 o 
  -3   3  16      596.75      587.57     21.74 o 
  -2   3  16        1.36        0.45      1.01 o 
  -1   3  16       46.81       55.89      2.51 o 
   0   3  16        2.62        3.56      1.05 o 
   1   3  16      257.57      263.67     10.47 o 
   2   3  16        1.18       -0.05      1.17 o 
   3   3  16      126.30      132.66      5.59 o 
   4   3  16       60.46       54.47      7.19 o 
 -10   4  16        3.39        0.69      1.17 o 
  -9   4  16      854.08      863.11     30.92 o 
  -8   4  16        9.23        9.37      1.07 o 
  -7   4  16      143.28      137.28      4.85 o 
  -6   4  16       13.03       17.78      1.49 o 
  -5   4  16       81.50       90.63      3.59 o 
  -4   4  16       90.86       94.50      4.35 o 
  -3   4  16        8.60        5.91      1.41 o 
  -2   4  16       19.28       19.52      1.86 o 
  -1   4  16       18.44       17.89      1.70 o 
   0   4  16        4.62        1.43      1.01 o 
   1   4  16       40.26       43.85      2.65 o 
   2   4  16        1.49       -0.57      1.36 o 
   3   4  16       31.82       31.91      2.90 o 
  -8   5  16       13.35       17.12      2.45 o 
  -7   5  16       45.32       49.19      3.13 o 
  -6   5  16      165.28      191.41     12.54 o 
  -5   5  16       75.87       79.50      6.42 o 
  -4   5  16       54.30       56.26      5.20 o 
  -3   5  16       56.26       65.13      5.50 o 
  -2   5  16      170.68      180.71     11.93 o 
  -1   5  16      257.60      246.76     15.59 o 
   1   5  16        0.81       -0.31      1.53 o 
   2   5  16       13.09       10.09      2.14 o 
  -5   6  16      138.06      120.30      6.73 o 
  -4   6  16       12.92        7.62      1.73 o 
  -3   6  16       12.64       13.62      1.83 o 
 -11   0  17       76.24       86.23      6.73 o 
  -9   0  17       29.25       21.25      4.74 o 
  -7   0  17       95.51       97.05      5.39 o 
  -5   0  17       47.54       45.47      3.46 o 
  -3   0  17       29.62       28.44      2.81 o 
  -1   0  17      267.44      252.12     11.87 o 
   1   0  17        9.32        6.42      2.75 o 
   3   0  17      277.99      281.31     18.65 o 
 -11   1  17      114.50      103.96      7.95 o 
 -10   1  17        4.53        5.66      1.51 o 
  -9   1  17       19.50       18.66      1.22 o 
  -8   1  17       14.01       13.53      1.19 o 
  -7   1  17      114.64      100.73      3.43 o 
  -6   1  17      125.82      124.36      4.58 o 
  -5   1  17        9.37       10.19      1.33 o 
  -4   1  17       17.67       21.64      1.72 o 
  -3   1  17        0.01        0.55      0.99 o 
  -2   1  17      168.20      154.71      6.46 o 
  -1   1  17       16.74       27.95      1.95 o 
   0   1  17        9.66        8.92      1.36 o 
   1   1  17       56.16       57.24      4.00 o 
   2   1  17        3.41        1.53      1.51 o 
   3   1  17       77.67       91.08      5.08 o 
   4   1  17       35.04       41.28      4.28 o 
 -10   2  17      157.02      162.52      7.75 o 
  -9   2  17      131.99      132.83      4.06 o 
  -8   2  17        4.82        3.13      0.96 o 
  -7   2  17        5.13        5.56      1.09 o 
  -6   2  17       74.70       75.94      3.19 o 
  -5   2  17       47.09       41.66      2.05 o 
  -4   2  17      129.82      128.69      4.81 o 
  -3   2  17        8.63       11.82      1.69 o 
  -2   2  17       12.15       14.50      1.52 o 
  -1   2  17       30.03       23.02      1.55 o 
   0   2  17        6.30        6.73      1.07 o 
   1   2  17      328.71      345.38     13.18 o 
   2   2  17        6.93        6.26      1.21 o 
   3   2  17       68.48       68.38      4.11 o 
  -9   3  17        6.93        4.47      1.38 o 
  -8   3  17      198.88      195.81      6.36 o 
  -7   3  17       49.59       52.35      2.40 o 
  -6   3  17       24.64       31.33      2.78 o 
  -5   3  17        9.62       10.21      1.46 o 
  -4   3  17       73.77       71.13      3.17 o 
  -3   3  17        6.08        4.25      1.38 o 
  -2   3  17      294.87      280.57     10.52 o 
  -1   3  17        4.49        3.90      1.24 o 
   0   3  17       71.43       56.87      3.49 o 
   1   3  17        0.96        3.69      1.03 o 
   2   3  17        1.24        1.65      1.03 o 
  -8   4  17       57.74       53.95      2.70 o 
  -7   4  17        3.67        2.45      1.06 o 
  -6   4  17        1.17        2.14      1.30 o 
  -5   4  17        3.56        8.87      2.45 o 
  -4   4  17        3.15       -1.22      1.83 o 
  -3   4  17      150.75      147.99     10.09 o 
  -2   4  17        8.71        6.12      2.14 o 
  -1   4  17       17.28       18.77      2.05 o 
   0   4  17        2.90        2.45      2.14 o 
   1   4  17       45.48       40.36      3.98 o 
  -6   5  17      297.48      290.34     12.86 o 
  -5   5  17        2.67        5.81      2.14 o 
  -4   5  17        5.89        3.98      2.14 o 
  -3   5  17       13.69       13.45      2.45 o 
  -8   0  18        9.88        9.52      1.51 o 
  -6   0  18      156.79      171.53     17.58 o 
  -4   0  18       93.28       87.64      4.76 o 
  -2   0  18       67.89       73.69      4.21 o 
   0   0  18      171.84      147.77     12.38 o 
   2   0  18       69.47       56.87      5.20 o 
  -9   1  18        5.41        6.12      2.14 o 
  -8   1  18       16.07       20.94      1.59 o 
  -7   1  18       15.88       12.55      1.41 o 
  -6   1  18       15.77       19.18      1.70 o 
  -5   1  18      131.44      128.49      5.30 o 
  -4   1  18       11.94       13.54      1.52 o 
  -3   1  18       43.26       40.23      2.14 o 
  -2   1  18      298.61      297.64      9.58 o 
  -1   1  18        0.14        1.28      1.02 o 
   0   1  18       75.30       77.11      3.58 o 
   1   1  18        7.68        4.74      1.51 o 
   2   1  18      125.63      135.58      6.81 o 
  -9   2  18        9.70        9.78      2.45 o 
  -8   2  18       17.61       17.30      1.56 o 
  -7   2  18        0.06        0.09      1.17 o 
  -6   2  18        0.49        1.43      1.06 o 
  -5   2  18       79.77       81.04      3.71 o 
  -4   2  18       27.50       20.42      1.75 o 
  -3   2  18      123.36      100.98      4.35 o 
  -2   2  18      148.59      119.18      4.28 o 
  -1   2  18      215.34      206.20      6.76 o 
   0   2  18      114.73      124.44      9.63 o 
   1   2  18       78.20       89.24      5.66 o 
  -8   3  18        2.98        2.75      1.83 o 
  -7   3  18      171.77      157.94      7.56 o 
  -6   3  18        2.19        0.51      1.25 o 
  -5   3  18       17.20       16.35      1.95 o 
  -4   3  18       19.14       18.17      2.75 o 
  -3   3  18       65.77       60.09      2.94 o 
  -2   3  18        0.00        1.12      1.06 o 
  -1   3  18       15.72       15.29      2.75 o 
   0   3  18       34.38       30.88      3.67 o 
  -5   4  18        3.54        5.50      2.14 o 
  -4   4  18        7.42        9.17      2.45 o 
  -7   0  19       10.42        7.34      2.14 o 
  -5   0  19      109.60      104.57      7.34 o 
  -3   0  19       24.34       30.27      3.36 o 
  -7   1  19       22.12       18.35      2.45 o 
  -6   1  19        3.62        3.32      3.98 o 
  -5   1  19       15.52       17.89      1.95 o 
  -4   1  19        1.75        0.71      2.75 o 
  -3   1  19       62.20       57.94      3.46 o 
  -2   1  19       31.40       26.55      2.46 o 
  -6   2  19      123.77      112.83      5.41 o 
  -5   2  19       28.13       27.01      2.26 o 
  -4   2  19      239.40      243.41     10.81 o 
  -3   2  19       11.16       10.54      1.73 o 
                                                 
